# Supplementary material for: A hybrid security system for drones based on ICMetric technology
Source: PLoS One. 2023 Mar 21;18(3):e0282567. doi: 10.1371/journal.pone.0282567 (PMC10030017; doi:10.1371/journal.pone.0282567)
Supplement: S1 Data — (XLS) [file pone.0282567.s001.xls]

## Sheet: Sheet1
0.011144	0.0105678	0.005403	0.00544114	0.595357	-1.41443	0.027908	0.000473	0.0152941	123.281	29.4101	138	0	-1.2116	-0.443241	153	70	126.68	0.014798	0.0125655	0.012829	0.0189432	0.208457	-1.48753	0.040218	3e-06	0.0193184	285.907	410.387	70	0	1.5374	0.406829	1145	70	496.229	0.00636315	0.00966813	0.002606	0.00382807	1.37806	0.243971	0.027884	3e-06	0.0115338	193.21	280.155	138	16.3086	2.97387
0.00907387	0.00974575	0.00477	0.00556123	0.817434	-0.945456	0.027311	3.1e-05	0.01316	102.565	38.6803	70	0	0.358763	-1.78574	165	70	109.319	0.00271531	0.00672756	1e-05	1.03782e-05	2.6767	6.01523	0.027313	3e-06	0.00721424	935.403	403.39	1130	0	-1.57634	0.536573	1130	70	1017.64	0.0021076	0.00591838	1.7e-05	1.63086e-05	3.25114	9.7277	0.027288	3e-06	0.00625451	743.85	499.332	1130	0	-0.517908
0.0106181	0.00979659	0.0070685	0.00986448	0.458063	-1.42826	0.02757	7e-06	0.0143429	99.9375	34.8313	70	0	0.297781	-1.89119	153	70	105.654	0.00505181	0.00850985	0.0001875	0.000272798	1.54028	0.856695	0.027568	7e-06	0.00984242	787.853	487.185	1130	0	-0.712598	-1.48813	1130	70	924.43	0.00343548	0.00737973	2.4e-05	2.2239e-05	2.1592	3.28984	0.027546	7e-06	0.00810668	567.72	514.805	151	120.091	0.168299
0.00666814	0.00820145	0.002745	0.00331806	1.1717	-0.173755	0.026633	9e-06	0.0104598	92.2069	31.3248	70	0	0.650564	-1.59198	138	70	97.2086	0.00275193	0.00612765	2.1e-05	2.07564e-05	2.54378	5.40581	0.026617	7e-06	0.00667775	876.577	443.49	1130	0	-1.16157	-0.626576	1145	70	980.969	0.00195387	0.00529727	2.4e-05	2.37216e-05	3.20227	9.48075	0.026609	7e-06	0.00562122	649.11	517.014	1130	0	-0.145954
0.0094465	0.0118165	0.0051535	0.00592447	2.32569	5.69397	0.052976	5e-06	0.014917	99.9545	34.0175	70	0	0.242662	-1.92973	153	70	105.335	0.00268671	0.00748305	1.7e-05	1.63086e-05	4.57818	25.0588	0.052974	5e-06	0.00790547	849.192	455.99	1130	0	-0.99829	-0.988163	1130	70	962.491	0.00209563	0.00668788	1.7e-05	1.63086e-05	5.2443	33.0584	0.052954	5e-06	0.00697654	684.36	509.184	1130	0	-0.26889
0.000240949	0.000456837	2e-06	2.9652e-06	1.86687	2.71014	0.002114	0	0.000513888	126.103	30.9359	138	0	-1.42224	0.256768	153	62	129.795	0.000257682	0.000519919	2.5e-06	2.2239e-06	1.92516	2.50613	0.001705	1e-06	0.000569586	1081.82	225.993	1130	0	-4.0702	15.2665	1130	1130	1104.12	0.00020495	0.000423234	2e-06	1.4826e-06	1.9915	2.66252	0.001701	0	0.000468338	336.36	412.188	138	0	1.38567
0.00598652	0.00815508	0.002656	0.00136992	1.80059	1.79318	0.028863	0.000484	0.0100099	116.548	32.7616	138	0	-0.699699	-1.51737	153	70	120.922	0.00234219	0.00736792	3e-06	2.9652e-06	3.70461	13.1029	0.036841	1e-06	0.00768019	976.971	366.038	1130	0	-1.95442	1.8884	1145	70	1042.36	0.00186187	0.00495884	6.5e-06	8.1543e-06	3.83294	14.983	0.028819	1e-06	0.00527359	710.24	502.305	1130	0	-0.35972
0.00675325	0.0091034	0.0026975	0.00252116	1.39842	0.332054	0.027844	0.000106	0.0112035	112.571	44.6513	104	50.4084	0.152796	-1.88584	168	70	120.809	0.00263797	0.00715261	9e-06	5.9304e-06	2.80629	6.65539	0.031569	3e-06	0.00757682	982.222	361.721	1130	0	-2.02543	2.17327	1130	70	1045.84	0.00190868	0.00536375	1.65e-05	1.55673e-05	3.52625	12.0402	0.027823	3e-06	0.0056679	738.72	498.386	1130	0	-0.488764
0.0120453	0.0108627	0.008066	0.0107355	0.378665	-1.56601	0.028477	0.000234	0.0161094	99.7576	35.3748	70	0	0.32334	-1.90401	153	70	105.665	0.00582004	0.00971308	0.000121	0.000169016	1.42666	0.391464	0.028479	7e-06	0.0112609	783.985	487.841	1130	0	-0.692585	-1.51741	1130	70	921.449	0.00398003	0.00838161	2.5e-05	2.37216e-05	2.03968	2.65741	0.028454	6e-06	0.00924065	558.19	513.44	141	105.265	0.206108
0.00792144	0.00985965	0.002006	0.00289848	1.03633	-0.560708	0.027597	1e-05	0.0125045	90.1481	31.6419	70	0	0.843112	-1.33452	138	70	95.3458	0.00293416	0.00706388	2e-05	1.77912e-05	2.59816	5.55147	0.027571	7e-06	0.00760422	953.466	387.986	1130	0	-1.72777	1.04856	1130	70	1028.38	0.00215443	0.00615283	2.15e-05	1.85325e-05	3.21049	9.34522	0.027547	7e-06	0.00649002	720.37	508.063	1130	0	-0.432318
0.00867639	0.0100475	0.002811	0.00398523	0.846783	-0.871374	0.028796	6.3e-05	0.0131089	92	34.2225	70	0	0.835566	-1.29382	153	70	97.8992	0.00260177	0.0067099	1.6e-05	1.18608e-05	2.76717	6.62121	0.028795	7e-06	0.00715592	970.883	366.025	1130	0	-1.89095	1.7043	1130	70	1036.75	0.00200361	0.00597491	2e-05	1.63086e-05	3.2907	10.0174	0.028771	7e-06	0.00627351	768.74	491.212	1130	0	-0.63357
0.000509632	0.00134221	0.0001485	7.70952e-05	5.26805	32.1326	0.010073	4e-06	0.00142743	68.5263	20.5715	62	0	3.01361	7.27834	138	62	71.5086	0.000442208	0.000959772	1e-05	5.9304e-06	2.8187	8.26902	0.004318	6e-06	0.00103843	962.042	383.851	1130	0	-1.68238	0.879464	1130	137	1032.82	0.00041	0.00119177	0.000121	0.000151966	5.95617	41.9041	0.010073	4e-06	0.00125468	282.97	426.198	62	0	1.46839
0.00366284	0.00693596	0.001571	0.00126318	2.64476	5.64191	0.026598	0.000203	0.00772008	98.08	38.4566	70	0	0.584099	-1.68047	153	70	105.069	0.0012434	0.0053454	8e-06	8.8956e-06	5.65502	32.3882	0.037613	1e-06	0.00545329	1014.15	321.162	1130	0	-2.39911	3.9052	1130	70	1063.14	0.00093255	0.00376316	8e-06	8.8956e-06	5.99673	36.5769	0.026593	1e-06	0.00385868	785.13	486.202	1130	0	-0.695679
0.00470162	0.00700341	0.002644	0.00195481	2.23269	3.58612	0.027289	0.000138	0.00836572	115.333	32.4441	138	0	-0.682004	-1.57058	138	70	119.705	0.00344962	0.0095851	1.3e-05	1.40847e-05	3.00289	7.99138	0.04584	3e-06	0.0101089	924.931	410.828	1130	0	-1.48129	0.248368	1130	70	1010.63	0.00200078	0.00506382	2.8e-05	3.7065e-05	3.75917	13.7613	0.027269	3e-06	0.00542116	584.9	508.814	138	100.817	0.131059
0.0155665	0.0101457	0.015292	0.017216	-0.108884	-1.56002	0.028275	0.000433	0.0184914	116.581	35.8467	138	0	-0.441813	-1.639	165	70	121.797	0.00706613	0.0102446	0.000482	0.000702752	1.09562	-0.450592	0.028275	7e-06	0.0123839	680.29	517.109	1130	0	-0.26416	-1.94944	1130	70	852.245	0.00487583	0.00909414	2.4e-05	2.2239e-05	1.66179	1.18731	0.02825	7e-06	0.0102786	505.54	502.709	138	100.817	0.433761
0.00657294	0.0076756	0.003773	0.00457382	1.39155	1.01961	0.027532	8e-06	0.0100109	95.2581	32.4879	70	0	0.471667	-1.79858	141	70	100.476	0.00295367	0.00605636	2.3e-05	2.66868e-05	2.54352	6.21782	0.02751	3e-06	0.00669866	841.884	463.375	1130	0	-0.975902	-1.04032	1130	70	959.361	0.002054	0.00519121	2.4e-05	2.52042e-05	3.24564	10.8488	0.027486	3e-06	0.00555861	610.43	517.924	508	649.379	0.000509021
0.0078028	0.00871937	0.004987	0.0051461	1.37433	0.916125	0.032679	0.000459	0.0115702	93.64	32.5613	70	0	0.620924	-1.57438	153	70	98.9256	0.00262117	0.00618016	1.7e-05	1.92738e-05	3.03497	9.34656	0.032664	3e-06	0.006675	906.947	423.677	1130	0	-1.36049	-0.123792	1130	70	999.831	0.00196588	0.00545628	1.7e-05	1.4826e-05	3.62948	13.8579	0.03264	3e-06	0.00577391	703.62	509.616	1130	0	-0.358671
0.000450833	0.00121134	4.5e-06	2.2239e-06	2.32418	4.15885	0.004135	3e-06	0.00124432	120.167	32.3105	138	0	-1.02273	-1.00459	138	68	124.085	0.00067333	0.00333324	8e-06	8.8956e-06	8.27398	70.9613	0.030604	2e-06	0.00338195	1105.91	158.88	1130	0	-6.29608	38.0736	1130	70	1117.14	0.00059253	0.00313208	8e-06	5.9304e-06	8.85137	81.397	0.030604	2e-06	0.00317221	987.62	354.888	1130	0	-2.04942
0.00614715	0.0214543	0.001624	0.00168423	5.42466	29.3319	0.133984	1e-06	0.0220516	103.333	37.023	70	2.9652	0.203678	-1.92704	158	68	109.605	0.00393072	0.0190429	2.2e-05	2.07564e-05	6.79625	47.2581	0.145578	7e-06	0.0192909	826.869	463.187	1130	0	-0.864912	-1.24274	1130	70	945.905	0.00239774	0.0136271	2.2e-05	2.14977e-05	9.03826	83.9868	0.133984	1e-06	0.0137692	544.69	506.311	153	123.056	0.27761
0.0165243	0.0185698	0.0120015	0.0142708	2.80558	10.9924	0.109872	0.000419	0.0247125	109.5	34.0238	135.5	14.0847	-0.277237	-1.89286	153	70	114.559	0.0158204	0.0183164	0.0111235	0.0139661	2.77288	11.0761	0.109826	8e-06	0.0240691	196.635	310.17	70	0	2.60571	5.00419	1145	70	364.72	0.0082266	0.0153499	4.15e-05	5.70801e-05	3.51561	17.821	0.109826	6e-06	0.0173476	154.81	228.088	126	83.0256	3.91897
0.00996011	0.0104956	0.002834	0.00419872	0.673074	-1.3112	0.027472	2e-06	0.0144097	128.516	27.3415	138	0	-1.55648	0.702215	153	70	131.347	0.0164028	0.0112029	0.0198435	0.01084	-0.0710795	-1.33319	0.040333	0.000324	0.0197755	93	35.9365	70	0	0.961979	-0.82888	180	70	99.5216	0.00637447	0.00963705	0.002112	0.0031016	1.31394	0.0326925	0.027427	2e-06	0.0115143	115.73	35.0119	138	7.413	-0.464498
0.0061938	0.00930211	0.001277	0.00186363	1.34319	0.299885	0.027786	5e-06	0.0110644	107.6	39.6627	70	0	0.111956	-1.97424	158	70	114.481	0.00375602	0.00801474	2.3e-05	2.2239e-05	2.13464	3.16957	0.027785	7e-06	0.0087952	776.462	487.074	1130	0	-0.643406	-1.57857	1145	70	914.595	0.00244141	0.00668467	2.1e-05	1.77912e-05	2.91561	7.3576	0.027761	5e-06	0.00708509	542.36	506.67	155.5	126.762	0.285923
0.00973569	0.0104314	0.0034015	0.00423208	0.704058	-1.28267	0.027322	0.000428	0.0141213	96.1538	33.7374	70	0	0.447241	-1.86742	138	70	101.686	0.003443	0.00783409	1.95e-05	1.85325e-05	2.33609	4.04795	0.030521	3e-06	0.00850869	913.176	420.463	1130	0	-1.40721	0.0183155	1130	70	1004.14	0.00254807	0.00675636	1.9e-05	1.63086e-05	2.84284	6.76731	0.027298	3e-06	0.0071892	700.75	510.27	1130	0	-0.346527
0.00956223	0.0101012	0.004197	0.00441074	0.756772	-1.25799	0.026448	0.000226	0.0137417	98.6364	35.6017	70	0	0.40545	-1.83493	153	70	104.59	0.00271528	0.00681355	1e-05	1.03782e-05	2.72202	6.05861	0.026448	2e-06	0.00729397	951.103	389.877	1130	0	-1.70526	0.969406	1130	70	1026.96	0.00211792	0.0061048	1.4e-05	1.4826e-05	3.21232	9.11429	0.026424	2e-06	0.00643285	763.56	494.425	1130	0	-0.604237
0.00924291	0.00983514	0.0041345	0.00604753	0.808208	-0.906059	0.028336	1.6e-05	0.0133328	102.364	33.3503	98	41.5128	0.0352799	-2.04812	138	70	107.424	0.00262453	0.0066648	7e-06	7.413e-06	2.78642	6.71579	0.028333	2e-06	0.00712308	911.667	420.83	1130	0	-1.39365	-0.0214797	1130	70	1002.98	0.00204713	0.00589336	7.5e-06	8.1543e-06	3.30728	10.2255	0.028323	2e-06	0.00621089	733.62	501.505	1130	0	-0.47218
0.00787659	0.00965536	0.002782	0.00330842	1.35159	0.952348	0.037466	0.000208	0.0123432	94.9375	33.0229	70	0	0.548611	-1.67387	153	70	100.347	0.00368201	0.00767093	3.45e-05	4.07715e-05	2.47025	5.78702	0.037416	7e-06	0.00845784	782.485	488.813	1130	0	-0.674257	-1.55928	1130	70	920.711	0.00253744	0.00652873	2.5e-05	2.37216e-05	3.18848	10.4433	0.037416	7e-06	0.006974	562.47	515.704	142	106.747	0.190934
0.00351648	0.00617587	0.001506	0.00165458	2.57236	5.25606	0.023843	3.9e-05	0.00698918	91.3478	33.1328	70	0	0.822271	-1.33351	153	70	96.9251	0.00108266	0.00454992	9e-06	5.9304e-06	5.74133	33.2193	0.032124	4e-06	0.00464813	1035.53	294.619	1130	0	-2.78286	5.86624	1130	70	1076.1	0.00083365	0.00325823	1.6e-05	1.40847e-05	6.0779	37.9278	0.023802	4e-06	0.00334737	818.37	475.768	1130	0	-0.862064
0.0132054	0.0102849	0.012556	0.0151714	0.153115	-1.57755	0.027529	1.3e-05	0.016676	117.451	36.1266	138	22.239	-0.462054	-1.60364	169	70	122.777	0.0132701	0.0103332	0.012626	0.0158416	0.153133	-1.57789	0.027528	1.7e-05	0.0167538	100.776	41.1199	70	0	0.770342	-0.957542	197	70	108.683	0.00673475	0.00985822	4.7e-05	5.9304e-05	1.1459	-0.309464	0.027503	6e-06	0.0118983	109.28	39.3593	131	74.13	0.170563
0.00710159	0.00896762	0.002481	0.00361013	1.14883	-0.134902	0.027429	1.8e-05	0.0113171	96.4828	32.2918	70	0	0.368276	-1.88476	138	70	101.566	0.00290275	0.00666563	2e-05	2.66868e-05	2.54679	5.5024	0.027443	2e-06	0.00722709	879.915	444.367	1130	0	-1.19242	-0.569061	1156	70	984.344	0.00206095	0.00575304	1.75e-05	1.40847e-05	3.2047	9.60103	0.027404	2e-06	0.00608392	652.72	517.267	1130	0	-0.15998
0.00729211	0.00907518	0.002523	0.003238	1.15693	-0.184959	0.027222	1.6e-05	0.0115149	96.5	34.274	70	0	0.555732	-1.51044	168	70	102.201	0.00283747	0.00663354	1.9e-05	2.52042e-05	2.63131	5.90361	0.027225	2e-06	0.00717244	898	431.635	1130	0	-1.30582	-0.279825	1130	70	995.05	0.00204316	0.0057565	2.05e-05	2.00151e-05	3.27391	9.99219	0.027214	2e-06	0.00608115	673.58	514.541	1130	0	-0.240515
0.00708155	0.00788896	0.003344	0.00383697	1.33546	0.637565	0.028616	1.7e-05	0.0105118	99.303	32.7953	70	0	0.206991	-1.97791	138	70	104.422	0.00371067	0.00699111	2.2e-05	2.2239e-05	2.17622	3.7494	0.028615	7e-06	0.00786863	758.104	497.538	1130	0	-0.579425	-1.67775	1130	70	904.75	0.00248615	0.0057014	2.5e-05	2.66868e-05	2.85461	7.8755	0.028591	7e-06	0.00619369	540.7	512.16	138	100.817	0.273898
0.00528402	0.0079381	0.002621	0.000664205	1.86072	1.73698	0.027218	0.000249	0.00946224	116.844	31.8362	138	0	-0.788977	-1.40732	138	70	121.011	0.00358333	0.00939054	5e-06	5.9304e-06	2.4787	4.42985	0.036617	1e-06	0.00997092	900.709	428.779	1130	0	-1.31532	-0.246204	1130	70	995.884	0.00237902	0.0059067	4.4e-05	6.37518e-05	3.21732	9.11609	0.027197	1e-06	0.00634034	547.97	504.325	138	100.817	0.276925
0.0117485	0.00958096	0.0088095	0.0103545	0.394767	-1.43604	0.02782	0.001249	0.015065	107.469	35.9874	138	21.4977	-0.0801891	-1.99592	153	70	113.155	0.0052919	0.00871963	2.45e-05	2.9652e-05	1.5116	0.790628	0.02782	5e-06	0.0101449	747.338	500.355	1130	0	-0.536536	-1.72193	1130	70	897.323	0.00375952	0.00767124	2.3e-05	2.37216e-05	2.03184	2.77612	0.0278	5e-06	0.00850844	542.58	509.736	141	105.265	0.273974
0.00760996	0.00921487	0.003925	0.00479769	1.1264	-0.277974	0.027842	0.000118	0.0118186	94.8519	33.3129	70	0	0.559472	-1.67486	153	70	100.327	0.00316745	0.00708891	2e-05	2.07564e-05	2.43725	4.71023	0.027843	5e-06	0.00771991	899.986	431.692	1130	0	-1.32467	-0.229092	1145	70	996.885	0.00231224	0.00619944	2.15e-05	1.92738e-05	3.02888	8.16203	0.027835	5e-06	0.00658751	682.6	514.668	1130	0	-0.279576
0.00564376	0.00788739	0.002316	0.00332547	2.02857	3.66192	0.033553	2e-06	0.00960092	103.667	38.6334	70	0	0.350906	-1.70592	169	70	110.427	0.00281615	0.00615929	8.2e-05	0.000117125	3.16083	10.6183	0.033505	3e-06	0.00673063	790.507	484.988	1130	0	-0.715003	-1.49168	1165	70	925.529	0.00188682	0.0051971	2.1e-05	2.07564e-05	4.00829	17.6946	0.033505	2e-06	0.00550453	563.85	512.493	160.5	134.175	0.192421
0.00701673	0.0102409	0.002547	0.00292369	2.3752	6.22467	0.048108	8e-06	0.0122725	90.3667	31.9552	70	0	0.890123	-1.16036	153	70	95.6725	0.00302529	0.00749119	2.15e-05	2.14977e-05	3.8648	17.7115	0.048107	7e-06	0.00802923	883.657	434.245	1130	0	-1.20463	-0.49614	1156	70	983.222	0.0021177	0.00639979	2.4e-05	2.2239e-05	4.72312	26.7282	0.048083	7e-06	0.00671062	645.67	514.991	1130	0	-0.135984
0.00620271	0.00950604	0.001091	0.00147222	1.30328	-0.147005	0.025994	8e-06	0.0112364	89.8571	31.9486	70	0	0.928931	-1.13163	153	70	95.2148	0.00332565	0.00791757	4.6e-05	5.78214e-05	2.55974	5.53579	0.036389	7e-06	0.00853132	894.431	428.213	1130	0	-1.2833	-0.291271	1130	70	990.228	0.00217095	0.00608797	2.5e-05	2.37216e-05	3.08537	8.20214	0.025969	7e-06	0.00643474	612.83	517.346	715	615.279	-0.0175929
0.00825786	0.0104278	0.001736	0.00246112	0.916886	-0.922118	0.027533	4e-05	0.0131598	93.9655	33.7263	70	0	0.6406	-1.60739	153	70	99.6381	0.00310075	0.00749995	1.3e-05	1.33434e-05	2.50993	4.84739	0.027534	3e-06	0.0080667	937.423	403.469	1130	0	-1.60402	0.597481	1130	70	1019.44	0.00240099	0.00669134	1.3e-05	1.33434e-05	2.94651	7.34863	0.027527	3e-06	0.00707751	692.82	513.21	1130	0	-0.322832
0.00426424	0.00619789	0.002625	0.00213791	2.17872	3.59506	0.026168	0.0003	0.00745565	111.158	33.6842	138	0	-0.413816	-1.87607	138	70	116.021	0.00236431	0.00763333	1.5e-05	1.18608e-05	3.55262	11.527	0.038681	6e-06	0.00793207	976.565	367.922	1130	0	-1.95639	1.88799	1130	70	1042.53	0.00162062	0.00431398	2.25e-05	2.29803e-05	3.90534	15.4235	0.026148	6e-06	0.00458811	647.71	511.92	1130	0	-0.121325
0.00478293	0.00780782	0.002616	0.00252932	2.21955	3.5135	0.02911	0.000203	0.00908368	108.435	34.082	138	0	-0.254584	-1.97675	138	70	113.554	0.00314748	0.0081471	0.0001165	0.000168275	2.89917	7.13602	0.034102	6e-06	0.00866329	914.852	422.59	1130	0	-1.42353	0.0483948	1145	70	1006.1	0.00220015	0.00577732	2.3e-05	2.52042e-05	3.6254	12.4723	0.029099	6e-06	0.00615502	543.9	509.216	138	100.817	0.274229
0.00943478	0.0108486	0.0022245	0.0032936	0.667617	-1.30722	0.028649	6e-06	0.0142489	95.5	33.4471	70	0	0.492382	-1.81126	138	70	101.015	0.00444026	0.00876987	3.55e-05	4.74432e-05	1.80593	1.66177	0.028648	7e-06	0.00977218	835.603	465.638	1130	0	-0.953653	-1.08466	1130	70	954.915	0.00301938	0.00750084	2.1e-05	1.77912e-05	2.46031	4.59039	0.028624	6e-06	0.00805088	598.77	517.186	147	114.16	0.0395283
0.0109029	0.0106336	0.005521	0.00746044	0.530178	-1.48164	0.027468	4.8e-05	0.0151096	103.097	35.3113	70	0	0.166756	-1.85257	168	70	108.792	0.00510813	0.00897783	2.2e-05	2.37216e-05	1.61625	1.04032	0.027476	7e-06	0.0102726	774.812	487.739	1130	0	-0.659512	-1.54995	1130	70	913.66	0.00352461	0.00780204	2.3e-05	2.14977e-05	2.21942	3.48301	0.027456	7e-06	0.00852561	566.58	511.139	151	120.091	0.172986
0.00603274	0.00772901	0.002448	0.00322984	1.45029	1.08336	0.027819	1.6e-05	0.00971465	95.6471	33.4101	70	0	0.519361	-1.70576	150	70	101.152	0.00312606	0.00627235	0.000266	0.000390665	2.4423	5.45308	0.027819	2e-06	0.00696552	813.955	475.409	1130	0	-0.830494	-1.30783	1130	70	940.803	0.0020632	0.00528941	2.5e-05	2.66868e-05	3.21683	10.3789	0.027794	2e-06	0.00565287	569.73	515.477	149	117.125	0.157769
0.00763856	0.00835892	0.004145	0.0050616	1.13498	0.215727	0.028687	8.8e-05	0.0112085	94.4074	32.791	70	0	0.573129	-1.63934	153	70	99.7406	0.00287623	0.00623244	2e-05	2.66868e-05	2.58526	6.33947	0.028689	2e-06	0.00682524	855.671	451.746	1130	0	-1.04706	-0.878833	1160	70	966.153	0.00209965	0.005459	2.1e-05	2.07564e-05	3.18604	10.2514	0.028666	2e-06	0.00582333	650.13	513.885	1130	0	-0.149755
0.00541582	0.00714465	0.0029525	0.00370502	1.76793	2.30958	0.027718	6e-06	0.0088901	102.632	37.9604	70	0	0.390059	-1.65117	169	70	109.253	0.00329468	0.00617064	0.000451	0.000658274	2.47408	5.76548	0.027697	7e-06	0.00695108	699.403	511.526	1130	0	-0.327016	-1.91302	1130	70	864.062	0.00205801	0.00508775	2.5e-05	2.59455e-05	3.3603	11.6718	0.027673	6e-06	0.00546459	472.63	496.504	138	100.817	0.562509
0.0115125	0.0106008	0.0091295	0.0120839	0.344599	-1.61133	0.02825	6.1e-05	0.0155438	102.735	35.4301	70	0	0.145756	-1.98498	153	70	108.503	0.00552976	0.00924644	7.45e-05	0.000105265	1.43222	0.434973	0.02825	7e-06	0.0107135	774.485	487.884	1130	0	-0.656952	-1.55505	1130	70	913.373	0.0039145	0.0081996	2.5e-05	2.52042e-05	1.97837	2.35558	0.028226	7e-06	0.009049	546.09	508.905	141	105.265	0.252985
0.00945064	0.0101047	0.002808	0.0039363	0.566275	-1.44131	0.026374	0.000306	0.0136667	91.6364	32.4177	70	0	0.728099	-1.53347	138	70	96.9555	0.00271071	0.00794789	8e-06	8.8956e-06	3.92172	17.7141	0.051527	1e-06	0.00834907	991.154	351.186	1130	0	-2.12268	2.60509	1130	70	1050.78	0.00211435	0.00607813	9.5e-06	1.26021e-05	3.0202	7.89112	0.02635	1e-06	0.00640661	793.26	486.206	1130	0	-0.745908
0.0084715	0.0106803	0.0020225	0.00268276	0.856013	-1.12206	0.027317	0.000191	0.0134703	96.7308	34.5989	70	0	0.469093	-1.81099	153	70	102.508	0.00298464	0.00767271	1.45e-05	1.85325e-05	2.74264	6.56833	0.036439	1e-06	0.00818432	935.973	399.019	1130	0	-1.58449	0.597421	1145	70	1016.42	0.00220889	0.00630278	1.9e-05	1.77912e-05	3.06766	8.16971	0.027297	1e-06	0.00664883	717.77	504.565	1130	0	-0.416869
0.00571577	0.00784374	0.002555	0.00222538	1.68474	1.58975	0.028546	4e-06	0.00963307	113.091	33.3535	138	0	-0.551762	-1.72715	138	62	117.8	0.00319875	0.0064821	2.15e-05	2.00151e-05	2.2036	4.03073	0.028416	7e-06	0.00717631	882.393	439.897	1130	0	-1.19577	-0.539981	1130	70	984.211	0.00251494	0.00568777	2.5e-05	2.66868e-05	3.00541	8.86383	0.02847	4e-06	0.00619291	543.9	505.26	138	100.817	0.286746
0.00094537	0.00209872	1e-05	8.8956e-06	3.07608	9.60632	0.009857	4e-06	0.0022661	114.741	33.5772	138	0	-0.678814	-1.57833	138	62	119.378	0.000249	0.00056049	1.2e-05	8.8956e-06	2.95763	9.59027	0.003151	5e-06	0.000609793	881.863	432.258	1130	0	-1.1487	-0.678761	1130	70	980.8	0.00027093	0.000780615	1.2e-05	8.8956e-06	5.22265	33.5093	0.006241	4e-06	0.000822599	674.74	503.334	1130	0	-0.200466
0.00883403	0.00852415	0.004113	0.00607866	0.873504	-0.51719	0.027594	1.3e-05	0.0121802	101.839	33.7877	70	0	0.122762	-1.96649	153	70	107.126	0.00423001	0.00727765	2.8e-05	3.40998e-05	1.84327	2.36869	0.027594	5e-06	0.00837196	738.232	502.425	1130	0	-0.496885	-1.76409	1130	70	890.931	0.00291871	0.00633456	2.4e-05	2.52042e-05	2.45494	5.26434	0.02757	5e-06	0.0069458	540.95	511.113	141.5	106.006	0.274938
0.00770313	0.00859675	0.003384	0.00434476	0.876373	-0.767495	0.025685	1.7e-05	0.0114359	95.6	32.0964	70	0	0.423597	-1.83778	138	70	100.674	0.00325147	0.00674635	2.55e-05	2.66868e-05	2.16232	3.4094	0.025636	7e-06	0.00744547	876.186	446.045	1130	0	-1.16999	-0.621321	1145	70	981.741	0.00231805	0.00581774	2.5e-05	2.29803e-05	2.783	6.739	0.025636	7e-06	0.00623546	642.01	517.896	1130	0	-0.120043
0.00792916	0.00820188	0.004939	0.00561164	0.978465	-0.224919	0.026701	0.000104	0.0112894	98.48	32.9913	70	0	0.259447	-1.97201	138	70	103.649	0.00266683	0.00611277	1.4e-05	1.03782e-05	2.62021	6.19004	0.026702	6e-06	0.00663172	907.56	424.361	1130	0	-1.3685	-0.106499	1130	70	1000.67	0.00200012	0.00517163	2.15e-05	2.14977e-05	3.207	10.496	0.026677	6e-06	0.00552076	705.29	508.773	1130	0	-0.362179
0.00697369	0.00867544	0.003454	0.00395558	1.38327	0.429025	0.027605	2.4e-05	0.0110136	99.5862	33.548	70	0	0.220082	-1.99225	141	70	104.9	0.00287365	0.00688128	1.8e-05	1.77912e-05	2.97655	8.31193	0.033822	5e-06	0.00741235	850.113	460.716	1130	0	-1.02428	-0.948272	1130	70	965.381	0.00204029	0.00558051	1.8e-05	1.77912e-05	3.44015	11.3412	0.027537	5e-06	0.00591552	632.46	517.256	1130	0	-0.0806508
0.000374913	0.00122086	9e-06	7.413e-06	6.18068	42.8043	0.010027	3e-06	0.00127077	118.435	33.1415	138	0	-1.07679	-0.842219	138	62	122.936	0.000998625	0.00189853	1.75e-05	2.14977e-05	1.56777	0.961579	0.00549	6e-06	0.00203743	999.375	375.561	1130	0	-1.85543	1.70142	1145	1130	1059.32	0.00034492	0.00117229	9.5e-06	8.1543e-06	6.47978	47.1411	0.010027	3e-06	0.00121635	188.91	262.063	138	0	3.23163
0.00196796	0.00225343	0.001483	0.00136696	3.45899	13.2614	0.012273	0.000496	0.0029602	98.2593	34.8443	70	0	0.37697	-1.89132	153	70	104.039	0.000728616	0.00425244	8e-06	4.4478e-06	8.05621	64.5317	0.036361	5e-06	0.00428561	1031.49	299.157	1130	0	-2.68317	5.30682	1130	70	1073.43	0.0005321	0.00143806	1.6e-05	1.4826e-05	5.72468	41.9034	0.012273	5e-06	0.00152659	779.52	488.671	1130	0	-0.668962
0.0166754	0.0102423	0.018625	0.0127659	-0.32884	-1.4965	0.027885	0.000136	0.0195114	113.522	33.8282	138	0	-0.495506	-1.74591	153	70	118.35	0.0142358	0.0108109	0.014494	0.0174984	-0.0390998	-1.62884	0.027873	2e-06	0.0178149	248.185	372.558	70	0	1.89665	1.68087	1130	70	444.775	0.00768778	0.0106299	6.05e-05	8.52495e-05	0.939	-0.825021	0.027849	2e-06	0.0130755	186.24	281.739	137	99.3342	2.97192
0.00862083	0.0094499	0.004213	0.00560719	0.856466	-0.769758	0.027458	8.6e-05	0.0126451	96.25	34.9661	70	0	0.543055	-1.6933	153	70	102.156	0.00275325	0.0065911	8.5e-06	9.6369e-06	2.62881	5.97136	0.027459	2e-06	0.00710291	949.658	392.363	1130	0	-1.70194	0.939555	1130	70	1026.53	0.00209247	0.00584949	1.4e-05	1.63086e-05	3.16154	9.31226	0.027434	2e-06	0.00618489	744.84	501.096	1130	0	-0.529936
0.00672691	0.00785851	0.0028275	0.00302302	1.35231	0.661843	0.027793	0.000265	0.0102563	96.6765	32.7365	70	0	0.41045	-1.79082	153	70	101.914	0.00343576	0.00655121	0.000175	0.000255007	2.28167	4.48232	0.027793	6e-06	0.0073534	768.197	492.092	1130	0	-0.618212	-1.62413	1130	70	910.281	0.00228715	0.00554059	2.5e-05	2.52042e-05	3.02641	8.90736	0.027769	6e-06	0.00596844	539.88	511.43	141	105.265	0.276453
0.00940888	0.010648	0.003628	0.00514388	0.724887	-1.28288	0.028393	1e-05	0.0140916	105.235	34.0081	126	28.9107	-0.0638854	-1.98851	153	70	110.44	0.00515088	0.00911707	2.6e-05	2.81694e-05	1.58383	0.829434	0.02842	7e-06	0.0104112	763.212	499.507	1130	0	-0.615676	-1.6312	1153	70	910.066	0.00339958	0.00777055	2.5e-05	2.66868e-05	2.26493	3.56671	0.028369	6e-06	0.00844599	539.5	512.186	138	100.817	0.277218
0.008022	0.0100649	0.003431	0.00457975	0.930454	-0.780039	0.027516	0.000257	0.0125384	92.6667	33.4809	70	0	0.620586	-1.73958	138	70	98.0544	0.00112483	0.00447881	3e-06	2.9652e-06	4.82494	23.344	0.027518	1e-06	0.00459315	1056.53	263.545	1130	0	-3.32641	9.2716	1130	70	1088.55	0.00098985	0.00420987	3e-06	2.9652e-06	5.19516	27.2829	0.027509	1e-06	0.00430413	940.87	400.324	1130	0	-1.63342
0.0074773	0.00952025	0.00186	0.00207712	1.11433	-0.389219	0.026979	0.000113	0.0119661	99.8148	37.0541	70	0	0.423976	-1.78714	157	70	106.232	0.0028363	0.00705043	1.7e-05	1.63086e-05	2.94444	8.38457	0.036112	5e-06	0.00755461	942.342	398.54	1130	0	-1.63831	0.724549	1130	70	1022.09	0.0020705	0.00565541	1.85e-05	1.70499e-05	3.22185	9.81878	0.026955	5e-06	0.0059959	714.86	507.15	1130	0	-0.402786
0.003839	0.0161238	5.05e-05	6.74583e-05	6.62455	49.3493	0.134185	5e-06	0.0164786	91.378	33.3024	68	0	0.721154	-1.48158	153	68	97.1878	0.009682	0.0123081	0.001015	0.00149594	0.51113	-1.76096	0.027131	6e-06	0.0153888	547.556	524.873	148.5	116.384	0.204057	-2.04871	1130	70	748.334	0.00314833	0.0146573	2.4e-05	2.81694e-05	7.36763	61.237	0.134185	5e-06	0.0149197	173.49	281.495	70	2.9652	2.9874
0.000963604	0.00184248	5e-06	7.413e-06	3.72372	17.7326	0.011518	3e-06	0.00206378	125.434	34.6402	138	22.239	-0.81885	-1.01077	169	70	130.042	0.00108738	0.00433807	1.7e-05	1.63086e-05	5.99005	36.2423	0.029514	5e-06	0.00442728	893.489	427.962	1130	0	-1.22285	-0.491743	1130	70	988.725	0.00051132	0.00141418	1.05e-05	9.6369e-06	5.18851	34.6502	0.011508	3e-06	0.00149711	486.42	483.902	153	123.056	0.564068
0.00176611	0.0114771	0.000107	8.74734e-05	7.10876	49.6266	0.086704	1e-06	0.0115123	74.7895	22.1204	68	0	2.91134	6.77194	158	68	77.9371	0.00165928	0.00624431	2.1e-05	2.2239e-05	4.11123	15.4026	0.029913	6e-06	0.00639045	909.535	433.949	1130	0	-1.3853	-0.0731388	1130	62	1005.58	0.00100693	0.00444455	0.000106	0.000134175	5.47122	29.4112	0.029913	1e-06	0.00453546	433.73	502.67	68	0	0.660559
0.00609791	0.0205489	0.000215	0.000317276	5.3033	29.0107	0.132396	1e-06	0.0213184	104.282	35.138	138	0	-0.0696021	-2.01822	138	68	109.977	0.0344981	0.0493504	0.024357	0.0242346	1.68154	1.37071	0.15827	0.000123	0.0588491	76.2	26.3064	70	0	3.09812	8.25164	171	62	80.3264	0.0051833	0.0190296	0.000163	0.000234992	5.81349	35.1001	0.132396	1e-06	0.0196309	100.07	35.3134	70	2.9652	0.229018
0.00983115	0.0193589	0.003559	0.00494669	4.91058	27.9161	0.132317	2e-06	0.0215456	106.115	33.009	126	17.7912	-0.160531	-1.92653	153	68	111.037	0.0106494	0.0204454	0.004349	0.00511645	4.81421	26.4491	0.135933	5e-06	0.022863	104.854	36.9813	70	0	0.122169	-1.96946	159	70	111.056	0.0051122	0.0147383	2.6e-05	3.40998e-05	6.62836	52.8183	0.132317	2e-06	0.0155299	105.51	34.7991	126	40.0302	-0.00692801
0.0118677	0.00972971	0.009015	0.0102878	0.488017	-1.35832	0.027554	4.2e-05	0.0152845	112.1	32.3623	126	17.7912	-0.478456	-1.68569	153	70	116.588	0.0118676	0.00972157	0.008967	0.0104086	0.489351	-1.35665	0.027559	0.00015	0.0152794	96.44	36.0562	70	0	0.641298	-1.51484	163	70	102.833	0.00593405	0.00906032	7.85e-05	0.000104523	1.40754	0.502381	0.027546	8e-06	0.0107927	104.27	34.9822	98	41.5128	0.0937425
0.00961205	0.0102641	0.0048345	0.00644931	0.739495	-1.10507	0.027748	0.000463	0.0138908	98.5	35.1944	70	0	0.369093	-1.90754	153	70	104.329	0.00271029	0.0069661	1.25e-05	9.6369e-06	2.72979	6.3471	0.028842	5e-06	0.00743304	982.513	364.132	1130	0	-2.02643	2.14648	1130	70	1047.01	0.00211483	0.00618142	1.75e-05	1.40847e-05	3.20375	9.33079	0.027728	5e-06	0.00650388	788.03	488.719	1130	0	-0.716768
0.00117568	0.0011773	0.001013	0.00126169	1.07505	0.338817	0.004581	9.5e-05	0.00165151	76.9412	26.0034	70	11.8608	1.82242	1.51463	138	62	81.094	0.000413818	0.000828441	9e-06	4.4478e-06	2.79497	9.35633	0.004574	6e-06	0.000920413	961.97	376.088	1130	0	-1.75024	1.09042	1130	70	1031.84	0.00040552	0.000841732	1.55e-05	1.40847e-05	2.72717	7.79099	0.00456	6e-06	0.000930523	661.06	520.225	1130	0	-0.203229
0.004839	0.00686256	0.002654	0.000223873	2.22484	3.78596	0.027734	1.3e-05	0.00835511	134.164	24.8996	138	0	-1.89069	2.39407	157	70	136.421	0.00972048	0.0145613	0.000593	0.000870286	0.983178	-0.879072	0.039418	6e-06	0.0173232	595.212	527.516	185	170.499	0.0510519	-2.04859	1130	70	790.011	0.00324224	0.00604456	0.002085	0.00301413	2.81018	7.21238	0.027709	3e-06	0.00683253	286.31	371.259	138	22.239	1.80089
0.011366	0.00974407	0.009422	0.0101884	0.487067	-1.30043	0.028041	0.000469	0.0149133	121.2	33.6729	138	0	-0.779022	-1.2326	160	70	125.709	0.014416	0.010693	0.012646	0.0154665	0.117731	-1.43881	0.033976	0.000135	0.017878	99.4667	37.6658	70	0	0.61134	-1.27597	188	70	106.211	0.00648722	0.00929747	0.0013245	0.00194295	1.2315	0.00341546	0.028017	6e-06	0.0112988	111.42	36.9742	137	23.7216	-0.125285
0.00684133	0.0077078	0.00413	0.00539518	1.09715	-0.122998	0.026639	7.6e-05	0.0102095	93.3333	31.3922	70	0	0.562309	-1.69399	138	70	98.3043	0.0029554	0.00603428	2.85e-05	3.18759e-05	2.3352	4.58612	0.026637	7e-06	0.00668032	802.229	478.107	1130	0	-0.765385	-1.40937	1130	70	932.143	0.00206878	0.00521057	2.25e-05	2.14977e-05	2.98743	8.40503	0.026613	4e-06	0.00558197	589.56	515.95	146.5	113.419	0.0854108
0.00718297	0.00932559	0.002744	0.00275319	1.2213	-0.167876	0.027754	9.2e-05	0.0116431	95.5862	33.5863	70	0	0.520408	-1.72098	153	70	101.123	0.00293448	0.00688036	2.2e-05	2.2239e-05	2.63206	5.69736	0.027754	7e-06	0.00743531	877.239	443.392	1130	0	-1.17249	-0.601645	1130	70	981.517	0.00208361	0.00593067	2.4e-05	2.29803e-05	3.30415	9.93385	0.02773	7e-06	0.006258	650.56	516.138	1130	0	-0.151279
0.00690076	0.00738499	0.003407	0.00435736	0.86644	-0.705303	0.023937	9.3e-05	0.0100139	92.2069	31.3248	70	0	0.650564	-1.59198	138	70	97.2086	0.0028432	0.0057755	1.8e-05	2.37216e-05	2.17679	3.64484	0.023936	1e-06	0.00640081	877.789	443.279	1130	0	-1.17109	-0.606202	1158	70	981.958	0.00201867	0.00501728	2.35e-05	2.66868e-05	2.78562	6.92819	0.023912	1e-06	0.00538483	649.97	517.268	1130	0	-0.150255
0.00687433	0.00899984	0.002253	0.00278877	1.22762	-0.00970342	0.027504	1.6e-05	0.0112051	96.1	32.8868	70	0	0.45549	-1.75735	153	70	101.394	0.00295551	0.00675953	1.1e-05	1.33434e-05	2.55652	5.46123	0.027513	2e-06	0.00733304	861.886	453.886	1130	0	-1.08448	-0.818386	1145	70	972.582	0.00206889	0.00579727	2.1e-05	2.81694e-05	3.24661	9.77023	0.027496	2e-06	0.00612802	632.15	517.972	1130	11.1195	-0.0808543
0.00696036	0.00774894	0.003509	0.00409198	1.06431	-0.37039	0.025577	4.6e-05	0.0103283	95.6364	32.6351	70	0	0.477869	-1.73476	153	70	100.891	0.00342822	0.00644185	3.3e-05	3.85476e-05	2.05414	3.04659	0.025577	7e-06	0.00725471	759.672	494.218	1130	0	-0.577357	-1.67684	1130	70	904.271	0.00229716	0.0054862	2.4e-05	2.52042e-05	2.76326	6.73893	0.025553	6e-06	0.00592236	540.54	511.523	138	100.817	0.275098
0.0127704	0.017014	0.0074555	0.00972215	2.38323	6.81112	0.080458	5.9e-05	0.0210101	99.3462	35.0644	70	0	0.314829	-1.93814	153	70	105.128	0.00450991	0.0116944	1.9e-05	2.37216e-05	4.20237	22.1612	0.080609	2e-06	0.01246	916.419	421.098	1130	0	-1.44333	0.103335	1145	70	1007.35	0.00333758	0.0102209	2.1e-05	2.07564e-05	4.95218	30.8664	0.080458	2e-06	0.0107033	703.98	510.695	1130	0	-0.361768
0.00487783	0.00827091	0.0011	0.00160566	1.77035	1.6044	0.027401	1.6e-05	0.00952605	98.8298	36.4181	70	11.8608	0.1991	-1.9562	153	62	105.192	0.00307523	0.00728674	1.7e-05	1.63086e-05	2.3614	4.05481	0.027135	5e-06	0.00784549	924.377	411.602	1130	0	-1.47592	0.237264	1130	70	1010.29	0.00229258	0.00613786	2.4e-05	2.66868e-05	3.08886	8.42932	0.027377	5e-06	0.00652323	536.37	510.966	138	112.678	0.290795
0.00976372	0.011302	0.002067	0.00286438	0.611661	-1.48323	0.028175	5e-06	0.0148254	105.103	36.8166	70	0	0.104729	-1.95803	157	70	111.208	0.00623698	0.0101659	0.000641	0.000941451	1.28245	-0.154206	0.028169	5e-06	0.0118554	682.656	513.478	1130	0	-0.277876	-1.93027	1130	70	851.679	0.00380788	0.0084717	2.45e-05	2.74281e-05	2.06711	2.57067	0.028144	3e-06	0.00924943	457.41	490.379	138	100.817	0.621812
0.00725942	0.00850915	0.002801	0.00359679	1.21773	0.115253	0.02718	4e-06	0.0110801	97.9355	33.9106	70	0	0.397157	-1.78351	153	70	103.461	0.00313259	0.00690079	1.8e-05	1.92738e-05	2.7808	7.61512	0.034137	5e-06	0.00753286	794.58	478.87	1130	0	-0.740911	-1.43901	1130	70	925.932	0.00225061	0.00520352	2e-05	2.07564e-05	2.7957	7.42701	0.026419	4e-06	0.00564545	578.62	512.558	153	123.056	0.12561
0.00802284	0.00843868	0.0039775	0.00498895	0.926017	-0.543785	0.028272	3.1e-05	0.0115478	98.25	32.7483	70	0	0.273819	-1.94573	138	70	103.402	0.00396663	0.0070816	6.2e-05	8.74734e-05	1.87656	2.42087	0.028272	6e-06	0.00807129	746.765	499.253	1130	0	-0.530791	-1.72496	1130	70	896.24	0.00269731	0.00610615	2.5e-05	2.66868e-05	2.52392	5.54057	0.028248	6e-06	0.00664738	539.24	511.335	141	105.265	0.278633
0.00918824	0.00990351	0.005133	0.00643004	0.859077	-0.883773	0.027923	0.000262	0.0133989	97.4545	34.7923	70	0	0.449959	-1.80326	153	70	103.302	0.00452555	0.00830058	0.000221	0.000317276	1.86996	2.10548	0.027973	7e-06	0.00939957	757.821	494.688	1130	0	-0.571758	-1.67876	1130	70	902.971	0.00303237	0.00709586	2.5e-05	2.66868e-05	2.54696	5.30568	0.027923	7e-06	0.00768394	539.9	510.811	143	108.23	0.278053
0.00941014	0.0111524	0.0021775	0.00295927	0.686376	-1.41706	0.027676	0.00011	0.014397	96.0909	35.554	70	0	0.567998	-1.69221	153	70	102.177	0.00266006	0.00721159	1.1e-05	1.18608e-05	2.72104	5.85236	0.027678	2e-06	0.00764305	976.026	367.192	1130	0	-1.94409	1.86114	1130	70	1041.98	0.00207498	0.00645126	1.3e-05	1.33434e-05	3.21422	8.87986	0.027669	2e-06	0.00674597	782.44	489.229	1130	0	-0.689985
0.0109914	0.0108156	0.006337	0.0080609	0.520151	-1.48862	0.028935	9.8e-05	0.015305	100.909	34.3842	70	0	0.174339	-2.02834	138	70	106.438	0.00550948	0.00953351	8.1e-05	0.000120091	1.68332	1.53776	0.036994	7e-06	0.0109492	758.507	491.574	1130	0	-0.57222	-1.65546	1130	70	901.871	0.00369135	0.00786834	2.5e-05	2.52042e-05	2.18364	3.40447	0.028929	6e-06	0.00865551	541.5	507.992	138	100.817	0.277768
0.00213633	0.00202776	0.0022105	0.00143812	0.612798	-1.07825	0.005717	0.00037	0.00282674	80	28.5937	70	0	1.32089	-0.142361	138	70	84.1507	0.000222479	0.000514307	5e-06	4.4478e-06	2.25354	3.45327	0.001717	1e-06	0.000557848	1070.9	233.816	1130	0	-3.71035	12.1485	1153	70	1095.87	0.00020913	0.000497765	5e-06	4.4478e-06	2.37466	4.01942	0.001707	1e-06	0.000537613	1011.45	327.622	1130	0	-2.38632
0.0171079	0.0094548	0.017636	0.0136221	-0.251529	-1.39603	0.030157	0.00071	0.0195018	114.882	33.6604	138	0	-0.560722	-1.65675	153	70	119.619	0.017116	0.00926007	0.017685	0.0132841	-0.274037	-1.36059	0.028291	0.000759	0.0194154	94.9796	35.058	70	0	0.706518	-1.39269	168	70	101.119	0.00872504	0.0108914	0.0003975	0.000584886	0.764847	-1.08392	0.030132	6e-06	0.0139126	105.13	35.6109	100.5	45.2193	0.0571545
0.00918541	0.00887999	0.0064275	0.00778662	0.827217	-0.657593	0.02757	4e-06	0.0126792	110.094	36.6257	132	36.3237	-0.127544	-1.89127	160	70	115.845	0.00467119	0.00793424	8e-06	1.11195e-05	1.70476	1.67148	0.027547	1e-06	0.00915677	743.588	501.582	1130	0	-0.524533	-1.72673	1130	70	894.879	0.00317641	0.00687369	2.4e-05	3.26172e-05	2.33289	4.42809	0.027527	1e-06	0.00754087	540.87	508.815	150	118.608	0.281237
0.00765406	0.00768695	0.004085	0.00468502	0.872496	-0.458568	0.027569	7e-05	0.0107595	97.4516	33.017	70	0	0.340603	-1.91037	141	70	102.722	0.00349638	0.00636741	2.9e-05	3.26172e-05	1.97167	2.98808	0.027568	7e-06	0.00722364	738.435	498.396	1130	0	-0.484192	-1.76889	1130	70	888.867	0.0024125	0.00551053	2.4e-05	2.2239e-05	2.60208	6.18551	0.027544	7e-06	0.00599019	539.73	509.625	141	105.265	0.28327
0.00773274	0.00888882	0.003516	0.00490296	1.07377	-0.19456	0.028568	8e-06	0.0116568	99.0741	36.5702	70	0	0.496211	-1.61092	169	70	105.373	0.00287758	0.00652066	2.2e-05	2.2239e-05	2.58788	5.92763	0.028567	7e-06	0.0070864	870.507	447.169	1130	0	-1.13194	-0.699169	1130	70	977.243	0.00210522	0.00569596	2.4e-05	2.2239e-05	3.19386	9.77674	0.028543	7e-06	0.00604579	662.22	514.06	1130	0	-0.192339
0.00658447	0.00821828	0.0023855	0.00314682	1.12587	-0.261733	0.02544	1.6e-05	0.0104232	100.633	33.6805	70	0	0.190646	-1.94282	153	70	105.942	0.00284761	0.00635209	2.05e-05	2.00151e-05	2.47578	5.13121	0.026812	7e-06	0.00691965	888.714	436.185	1130	0	-1.24217	-0.430581	1130	70	988.611	0.00199333	0.00511324	2.4e-05	2.2239e-05	2.98818	8.26736	0.025404	7e-06	0.00546417	652.29	514.469	1130	0	-0.152047
0.00956838	0.0100073	0.005264	0.00758795	0.633447	-1.22416	0.027504	0.000146	0.0136723	92.6667	32.8471	70	0	0.657205	-1.63946	138	70	98.0544	0.00256099	0.00660721	1.6e-05	1.33434e-05	2.71048	6.24072	0.027492	6e-06	0.00704708	994.848	348.169	1130	0	-2.17426	2.81412	1145	70	1053.29	0.00202318	0.00594661	1.85e-05	1.55673e-05	3.17686	9.17376	0.027468	6e-06	0.00625314	805.39	481.79	1130	0	-0.803581
0.0087539	0.0197064	0.002544	0.00334993	3.8191	16.285	0.111973	1.6e-05	0.0213369	108.675	35.4613	138	0	-0.289777	-1.92181	153	62	114.177	0.0034895	0.00871395	2.05e-05	1.70499e-05	3.12173	10.4871	0.047657	7e-06	0.00931901	900.35	423.825	1130	0	-1.28507	-0.294407	1130	70	993.612	0.00350203	0.012945	2.15e-05	1.85325e-05	6.44819	47.9597	0.111973	7e-06	0.0133477	583.68	509.397	141	117.125	0.132104
0.0012591	0.000824252	0.0011765	0.000647155	0.65615	-0.0520641	0.003071	0.000605	0.00148216	76	21.9292	70	0	2.21759	3.41075	138	70	78.7959	0.000267811	0.000601655	1.35e-05	1.26021e-05	3.89751	19.5402	0.004234	5e-06	0.000655507	756.633	482.953	1130	0	-0.507328	-1.75106	1130	70	896.184	0.00024103	0.000568323	1.7e-05	1.77912e-05	4.207	22.7747	0.004218	5e-06	0.0006147	688.57	501.839	1130	0	-0.251819
0.00330006	0.00519477	0.0025515	0.00116013	3.28508	10.9464	0.027035	7.6e-05	0.00608952	110.441	34.4385	138	0	-0.324912	-1.91923	153	70	115.535	0.00168733	0.00668084	7e-06	5.9304e-06	4.3289	17.3908	0.035188	5e-06	0.00684137	1066.83	250.709	1130	0	-3.60517	11.1818	1130	70	1095.46	0.00113226	0.00337068	1.7e-05	1.63086e-05	5.65739	36.1875	0.027018	5e-06	0.00353976	741.66	498.992	1130	0	-0.492599
0.00989295	0.0102454	0.004155	0.0061602	0.619441	-1.26523	0.027947	0.000182	0.0140656	93.381	34.0242	70	0	0.684218	-1.55741	153	70	99.1086	0.00267235	0.00678485	8e-06	7.413e-06	2.69197	6.1057	0.027947	2e-06	0.0072521	981.544	362.956	1130	0	-2.02047	2.15207	1145	70	1045.7	0.00211116	0.00611251	1e-05	1.03782e-05	3.15355	8.98454	0.027927	2e-06	0.00643787	795.03	486.021	1130	0	-0.755369
0.00971626	0.0104836	0.00312	0.00455603	0.65493	-1.27504	0.02776	4.7e-05	0.0141506	95.7407	34.3148	70	0	0.528897	-1.74677	153	70	101.49	0.00360444	0.00806672	1.6e-05	1.92738e-05	2.14578	3.02533	0.027757	2e-06	0.00878479	921.699	411.816	1130	0	-1.48602	0.269275	1145	70	1008.36	0.0026313	0.00688889	1.75e-05	1.55673e-05	2.72575	6.15949	0.027749	2e-06	0.00734207	698.69	509.382	1130	0	-0.345817
0.00769729	0.0105449	0.001915	0.00245222	0.979564	-0.914813	0.02733	6.4e-05	0.012851	93.381	34.0242	70	0	0.684218	-1.55741	153	70	99.1086	0.00204635	0.00633746	1e-05	8.8956e-06	3.2492	9.09689	0.027336	1e-06	0.00662137	1006.32	335.066	1130	0	-2.33363	3.55948	1130	70	1059.96	0.00161668	0.00567902	1.75e-05	1.26021e-05	3.76738	12.8446	0.02731	1e-06	0.00587727	814.6	477.865	1130	0	-0.84945
0.00661364	0.00767939	0.003267	0.00452934	1.34802	0.912509	0.028473	1.7e-05	0.0100462	95.3333	32.104	70	0	0.448058	-1.81325	138	70	100.438	0.00325746	0.00628903	3e-05	3.40998e-05	2.36315	5.18721	0.028484	7e-06	0.00704078	757.791	492.953	1130	0	-0.565011	-1.68241	1130	70	902.011	0.00218275	0.00534987	2.5e-05	2.37216e-05	3.09084	9.69877	0.02846	7e-06	0.0057532	539.18	510.24	141	105.265	0.282658
0.0081496	0.00963115	0.004511	0.00538184	1.35385	0.796072	0.035503	2e-06	0.0124685	91.72	32.6848	70	0	0.793791	-1.32893	153	70	97.15	0.00273965	0.00669472	9e-06	1.03782e-05	3.07307	9.46752	0.035457	2e-06	0.00719217	932.573	403.983	1130	0	-1.54477	0.432997	1130	70	1015.24	0.00205474	0.00590631	8.5e-06	9.6369e-06	3.6748	14.0569	0.035457	2e-06	0.00622556	722.36	506.119	1130	0	-0.435323
0.00468049	0.0131729	0.000239	0.00033062	4.77887	26.1236	0.087081	6e-06	0.0138621	76.8679	28.1138	62	0	1.65579	0.842961	138	62	81.7567	0.002707	0.00674225	1.4e-05	1.18608e-05	2.18506	2.92912	0.021692	5e-06	0.00719851	992.553	338.014	1130	0	-2.01476	2.19843	1130	131	1047.37	0.00248066	0.00982575	2.5e-05	2.89107e-05	6.72796	52.6096	0.087081	5e-06	0.0100863	507.24	514.274	138	112.678	0.374324
0.00437026	0.00695761	0.00261	0.00164865	2.27143	3.89703	0.027796	7.1e-05	0.00813169	108.857	34.1426	138	0	-0.276392	-1.97769	138	70	113.94	0.00182903	0.0065897	1.4e-05	1.18608e-05	4.01833	14.8461	0.032547	5e-06	0.00678981	979.631	360.536	1130	0	-1.9589	1.94003	1130	70	1042.91	0.00153327	0.00457283	1.85e-05	1.77912e-05	4.31108	18.673	0.027776	5e-06	0.00480131	674.86	508.601	1130	0	-0.22308
0.00754368	0.00946534	0.002665	0.00224317	1.19345	-0.366874	0.027379	8.1e-05	0.0119837	113.871	33.0734	138	0	-0.577658	-1.71866	138	70	118.428	0.00333701	0.00825677	2.1e-05	1.92738e-05	2.52686	4.88512	0.031199	7e-06	0.00884996	928.536	411	1130	0	-1.535	0.395691	1130	70	1014.23	0.00235582	0.00626253	2.2e-05	2.07564e-05	3.11201	8.42408	0.027371	6e-06	0.0066616	675.99	509.66	1130	0	-0.234264
0.00826048	0.0096831	0.002461	0.00354193	0.908035	-0.712557	0.027687	7.2e-05	0.0125667	91.3478	33.1328	70	0	0.822271	-1.33351	153	70	96.9251	0.00247419	0.00644377	1.7e-05	1.4826e-05	2.83322	7.10764	0.027687	6e-06	0.00686328	952.325	387.412	1130	0	-1.71047	0.978788	1130	70	1027.16	0.0019053	0.00573357	2.05e-05	1.70499e-05	3.36484	10.6539	0.027662	6e-06	0.00601458	754.3	498.066	1130	0	-0.569196
0.0114834	0.0112549	0.00565	0.00829515	0.405264	-1.60841	0.027851	0.00011	0.0159474	99.9667	34.9566	70	0	0.274594	-1.95685	153	70	105.71	0.00453977	0.00888045	1.05e-05	1.40847e-05	1.80338	1.67165	0.02785	1e-06	0.00991692	853.971	454.481	1130	0	-1.05272	-0.861932	1130	70	965.852	0.00345038	0.00805337	1.65e-05	2.07564e-05	2.26309	3.58925	0.027826	1e-06	0.00872429	627.77	514.699	965	244.629	-0.0661984
0.00901019	0.0114201	0.001571	0.00161826	0.811136	-1.23885	0.027993	0.000101	0.0143731	94.1154	33.9179	70	0	0.632699	-1.62124	153	70	99.8193	0.00356276	0.00842212	1.8e-05	1.63086e-05	2.26673	3.4231	0.028004	6e-06	0.00909213	942.554	399.12	1130	0	-1.64681	0.75936	1130	70	1022.52	0.00263644	0.00739188	1.95e-05	1.70499e-05	2.8178	6.30698	0.02798	6e-06	0.00781308	721.96	507.592	1130	0	-0.439376
0.00667645	0.00803769	0.002687	0.00389924	1.12068	-0.10209	0.027081	1.7e-05	0.0103487	96	36.1432	70	0	0.660703	-1.50129	158	70	102.373	0.00296581	0.0063057	2.3e-05	2.2239e-05	2.32403	4.44094	0.027081	7e-06	0.00692688	833.507	458.665	1130	0	-0.905281	-1.14444	1130	70	949.768	0.00207051	0.00539149	2.4e-05	2.07564e-05	3.00369	8.41647	0.027057	7e-06	0.00575017	604.88	512.264	386.5	469.243	0.0346016
0.00840444	0.00974748	0.0031395	0.00427878	0.927605	-0.784545	0.027999	0.000114	0.0127546	100	32.6862	70	0	0.158928	-1.9896	138	70	105.048	0.00424232	0.00797363	9.25e-05	0.000135658	1.90865	2.25872	0.027999	2e-06	0.00898004	741.779	501.001	1130	0	-0.507917	-1.74384	1130	70	893.055	0.00288478	0.0068475	1.95e-05	2.44629e-05	2.56551	5.4	0.027975	2e-06	0.00739874	536.41	510.622	139.5	103.041	0.293232
0.00851148	0.00944891	0.003466	0.003579	1.04681	-0.475697	0.027483	6.8e-05	0.0126104	102.061	34.0743	70	0	0.145926	-1.9191	153	70	107.435	0.00411667	0.00786057	3.5e-05	4.15128e-05	2.0628	2.97033	0.0275	7e-06	0.00882118	751.224	499.123	1130	0	-0.548293	-1.70013	1145	70	899.857	0.00280903	0.00669502	2.5e-05	2.37216e-05	2.74362	6.52975	0.027459	7e-06	0.0072295	537	510.464	141	105.265	0.292774
0.00800911	0.0100065	0.0035655	0.0037317	1.25742	0.0024731	0.032274	9e-06	0.0126768	90.5714	30.6128	70	0	0.757069	-1.43478	138	70	95.4299	0.00312867	0.00730283	2.2e-05	2.14977e-05	2.73299	6.42897	0.032217	7e-06	0.00789805	881.306	439.296	1130	0	-1.18098	-0.578628	1156	70	983.361	0.00225264	0.00633895	2.2e-05	1.92738e-05	3.38577	10.7214	0.032217	7e-06	0.00669738	659.9	515.734	1130	0	-0.184869
0.00249282	0.00232246	0.002641	0.00126614	1.16904	0.774217	0.008262	0.000184	0.00333431	113.273	34.3077	138	0	-0.49142	-1.90791	138	70	117.901	0.000127438	0.000403211	8e-06	2.9652e-06	3.35407	9.93995	0.001857	5e-06	0.000420706	1049.64	252.389	1130	0	-2.9914	7.60806	1130	70	1079.23	0.00030199	0.00101435	8e-06	2.9652e-06	5.39692	35.9446	0.008247	5e-06	0.00105348	946.64	378.742	1130	0	-1.62843
0.00335746	0.00525134	0.0024495	0.00144035	3.15729	9.67319	0.025547	3e-06	0.0061534	111.536	37.02	138	22.239	-0.21088	-1.93722	153	70	117.31	0.00115935	0.00492685	7e-06	7.413e-06	5.4564	29.2903	0.032253	2e-06	0.005028	1045.12	284.681	1130	0	-2.96094	6.8845	1149	70	1082.68	0.00094009	0.00310732	1e-05	1.18608e-05	6.16424	42.0967	0.025544	2e-06	0.00323151	783.72	485.781	1130	0	-0.671599
0.00580918	0.00836075	0.002633	0.00195407	1.79955	1.64989	0.028876	5e-05	0.0100924	113.59	33.046	138	0	-0.565506	-1.72241	138	70	118.181	0.00373984	0.00954841	1.9e-05	1.92738e-05	2.83785	7.15072	0.044904	6e-06	0.0101815	885.951	438.714	1130	0	-1.22586	-0.470346	1130	70	987.028	0.0022813	0.00589403	2.65e-05	2.89107e-05	3.4158	10.7912	0.028822	6e-06	0.00629258	584.73	510.312	139.5	103.041	0.124206
0.0127888	0.0106449	0.011312	0.0128645	0.320459	-1.5672	0.029805	0.000643	0.0165795	121.825	29.962	138	0	-1.11831	-0.699329	153	70	125.392	0.0168018	0.0114128	0.017158	0.0153419	-0.116339	-1.35597	0.040334	1.1e-05	0.0202367	204.512	317.432	70	0	2.37017	3.93272	1130	70	374.492	0.00729026	0.0102075	0.0020025	0.00293407	1.11977	-0.382857	0.02978	5e-06	0.0125019	157.38	212.01	138	16.3086	4.04334
0.00763552	0.0110028	0.002757	0.00266571	2.2953	6.05638	0.052179	3.8e-05	0.0132461	91.1613	31.2955	70	0	0.744738	-1.46445	138	70	96.2195	0.00342971	0.00824109	1.8e-05	1.77912e-05	3.6518	16.1283	0.052133	5e-06	0.00887098	868.812	447.589	1130	0	-1.1149	-0.734524	1130	70	975.841	0.00236701	0.00700824	2.05e-05	1.85325e-05	4.5121	24.8434	0.052133	5e-06	0.00736389	627.74	518.23	1130	0	-0.0657339
0.00235886	0.00338244	0.0018775	0.0010015	3.66819	13.1637	0.017041	0.000426	0.00406018	106.364	40.9815	70	0	0.196652	-2.01975	153	70	113.65	0.000664628	0.00382471	4e-06	2.9652e-06	8.28013	68.5994	0.033728	1e-06	0.00385779	1033.44	295.082	1130	0	-2.73201	5.65373	1130	70	1074.22	0.00051908	0.00181823	6e-06	5.9304e-06	7.58929	65.2898	0.017041	1e-06	0.00188211	829.48	465.89	1130	0	-0.900477
0.00170884	0.0103163	0.000104	0.000146777	7.83991	62.9516	0.089293	3e-06	0.0103923	100.911	39.1775	68	0	0.37564	-1.82036	155	68	108.16	0.00758624	0.0212435	2.3e-05	3.40998e-05	3.40028	11.124	0.095695	6e-06	0.022076	836.524	477.737	1130	0	-0.889373	-1.25168	1145	70	957.672	0.00159311	0.00941296	2e-05	2.44629e-05	8.29244	72.7637	0.089277	3e-06	0.0095003	255.39	371.479	104	53.3736	1.89184
0.0141787	0.0325675	0.000781	0.00115643	3.04441	8.16368	0.131844	1e-06	0.0352745	109.016	35.991	138	22.239	-0.150844	-1.87671	165	68	114.711	0.0221761	0.0422245	0.003665	0.0054278	2.31528	3.88839	0.153841	4e-06	0.047212	107.077	39.9766	70	0	0.293443	-1.54253	193	70	114.117	0.008649	0.0262866	2.6e-05	3.26172e-05	4.10469	16.2668	0.131844	1e-06	0.0275478	108.26	37.4084	137	43.7367	0.0502303
0.00859604	0.00748423	0.006185	0.00716837	0.799084	-0.405617	0.026865	8e-06	0.0113493	106.431	32.4717	126	17.7912	-0.192237	-1.89967	153	70	111.182	0.00891445	0.00744989	0.006364	0.00752864	0.764375	-0.451038	0.026865	0.000124	0.0115687	103.041	37.2463	70	0	0.239527	-1.9301	156	70	109.437	0.00438404	0.00683164	9.5e-05	0.000131951	1.62749	1.71946	0.026841	6e-06	0.00808854	104.77	34.7571	126	42.2541	0.0447952
0.00873084	0.0271774	0.00025	0.000345446	4.15158	17.1973	0.151785	1.6e-05	0.0282855	78.08	28.577	62	0	1.55992	0.533343	138	62	83.047	0.0057736	0.022488	1.15e-05	9.6369e-06	5.55278	32.6474	0.151766	7e-06	0.0229984	984.26	347.752	1130	0	-1.9378	1.86459	1145	131	1042.73	0.00436549	0.0196123	2.8e-05	3.11346e-05	6.14952	39.4149	0.151759	7e-06	0.0199963	531.17	517.323	138	112.678	0.283671
0.000673485	0.000962594	2e-06	2.9652e-06	1.39171	1.09844	0.00346	0	0.00116279	114.364	34.2252	138	0	-0.509685	-1.74249	150	70	119.226	0.000288463	0.000623488	3e-06	1.4826e-06	2.52052	6.53384	0.003182	1e-06	0.000682749	1063.42	247.51	1130	0	-3.49189	10.5892	1130	70	1091.42	0.00022773	0.000548477	3e-06	2.2239e-06	2.86309	8.96949	0.003177	0	0.000591337	750.23	492.318	1130	0	-0.523499
0.00865525	0.0097932	0.0026745	0.00381251	1.00207	-0.610616	0.027899	6.8e-05	0.0129675	106.722	35.3914	138	22.239	-0.0773555	-2.00215	153	70	112.283	0.00485466	0.0092216	2.2e-05	2.74281e-05	1.88949	2.20315	0.035006	7e-06	0.0103575	785.547	486.927	1130	0	-0.698946	-1.51004	1130	70	922.213	0.00311597	0.00715113	2.5e-05	2.66868e-05	2.5585	5.37309	0.027874	6e-06	0.00776766	541.17	508.492	139.5	103.041	0.282277
0.0162118	0.0095501	0.015908	0.014932	-0.223806	-1.39876	0.027968	1.2e-05	0.018767	116.72	34.2202	138	0	-0.588228	-1.58029	155	70	121.537	0.0160626	0.00973612	0.0159175	0.0152152	-0.240545	-1.40088	0.027981	3.7e-05	0.0187324	97.08	35.4998	70	0	0.576767	-1.55688	168	70	103.245	0.00810588	0.0105377	4.5e-05	6.22692e-05	0.842379	-0.949898	0.027957	6e-06	0.0132529	106.9	36.066	134	32.6172	-0.00366665
0.0118994	0.0112631	0.009606	0.0134086	0.408731	-1.42809	0.032612	3e-05	0.0162668	97.2424	34.4084	70	0	0.432521	-1.83702	153	70	102.976	0.00593327	0.00987105	5.9e-05	7.70952e-05	1.47649	0.766929	0.03538	7e-06	0.0114537	762.612	489.257	1130	0	-0.592463	-1.63067	1130	70	904.089	0.00397544	0.00827041	2.35e-05	2.14977e-05	2.00864	2.63291	0.032587	6e-06	0.00913892	543.04	508.761	141	105.265	0.265283
0.0020392	0.00677051	0.000202	0.000186066	4.9318	26.2281	0.045987	1.1e-05	0.00702165	73.3333	26.0233	62	0	2.03087	2.22638	138	62	77.7478	0.00155188	0.00521237	8e-06	1.4826e-06	3.52096	10.9229	0.022728	7e-06	0.00536452	1029.09	289.694	1130	0	-2.48582	4.53096	1130	137	1067.93	0.00134635	0.00556632	0.00012	0.000156414	6.2098	42.2138	0.045987	7e-06	0.00569971	398.29	485.254	70	11.8608	0.823951
0.000481792	0.00104415	5e-06	2.9652e-06	4.03689	20.3466	0.006654	3e-06	0.00114096	127.434	28.4615	138	0	-1.40725	0.239538	153	70	130.515	0.000385957	0.00104924	7e-06	2.9652e-06	4.57711	23.8187	0.006629	5e-06	0.00110745	1023.3	312.738	1130	0	-2.4766	4.23474	1130	137	1069.05	0.00025928	0.000770666	7e-06	4.4478e-06	5.91408	44.1	0.006629	3e-06	0.000809452	548.49	497.806	149.5	117.867	0.313537
0.00361568	0.00722708	0.0012065	0.000740559	2.6189	5.48654	0.027685	6.4e-05	0.00796482	92.3929	33.2447	70	0	0.746691	-1.45383	153	70	97.9907	0.00140547	0.00574465	8.5e-06	6.6717e-06	4.98475	24.2172	0.033849	5e-06	0.0058752	995.389	342.838	1130	0	-2.13797	2.6859	1130	70	1052	0.00101466	0.00410506	1.7e-05	1.4826e-05	5.64624	31.9763	0.027664	5e-06	0.00420862	742.55	500.642	1130	0	-0.514957
0.00778145	0.00968245	0.002646	0.00235882	1.21044	-0.20767	0.027548	5e-06	0.0123069	110.061	35.3004	138	0	-0.215622	-1.86238	168	70	115.42	0.00387804	0.00852649	2.1e-05	2.07564e-05	2.26516	3.8419	0.035185	6e-06	0.00930887	866.582	444.883	1130	0	-1.09739	-0.749387	1130	70	972.59	0.00259829	0.00656948	2.2e-05	2.14977e-05	3.02881	8.08106	0.027542	5e-06	0.00703403	616.93	510.068	556	720.544	-0.000477974
0.0101747	0.0099494	0.00686	0.00942341	0.539023	-1.28653	0.027931	0.000243	0.0141181	94.129	33.0734	70	0	0.577658	-1.71866	138	70	99.5934	0.00425449	0.00802275	2.2e-05	2.2239e-05	1.83982	2.06427	0.027928	7e-06	0.00902953	865.493	451.107	1130	0	-1.09639	-0.780581	1130	70	974.488	0.00317156	0.00722143	2.2e-05	1.92738e-05	2.31363	4.09971	0.027907	6e-06	0.00785407	626.37	518.328	1130	0	-0.05746
0.0069306	0.00835518	0.002586	0.00260789	1.30328	0.447681	0.028993	6e-06	0.0107633	97.9714	35.3815	70	0	0.495873	-1.65947	161	70	103.993	0.00364252	0.00725017	2.8e-05	3.26172e-05	2.15948	3.52127	0.028992	6e-06	0.00806376	774.631	490.716	1130	0	-0.645277	-1.58263	1156	70	914.959	0.00242571	0.00590657	2.35e-05	2.29803e-05	2.9503	8.24296	0.028968	6e-06	0.00635789	537.8	511.192	141	105.265	0.286227
0.00924926	0.00856316	0.005503	0.0075746	0.58992	-1.01714	0.027276	8.2e-05	0.0125104	100.032	33.7723	70	0	0.205471	-1.99785	141	70	105.405	0.00421997	0.0073033	2.2e-05	2.2239e-05	1.70932	1.72173	0.027275	7e-06	0.00838888	779.232	489.517	1130	0	-0.672109	-1.54559	1130	70	918.345	0.00291178	0.00635199	2.5e-05	2.37216e-05	2.31538	4.37684	0.027255	7e-06	0.00695865	568.68	514.402	141.5	106.006	0.165893
0.00675217	0.00717322	0.003542	0.00391258	1.13482	0.236683	0.02677	0.000718	0.00976077	88.0345	30.0957	70	0	1.02989	-0.848012	153	70	92.8687	0.00277207	0.00563247	2.2e-05	2.37216e-05	2.38942	5.23739	0.026771	5e-06	0.00624198	879.62	438.437	1130	0	-1.16771	-0.610813	1130	70	981.453	0.00197458	0.00488798	2.05e-05	1.85325e-05	3.02851	9.13284	0.026763	5e-06	0.00524904	650.06	516.233	1130	0	-0.149156
0.000696212	0.00110945	0.0001455	0.000119349	1.67372	1.73459	0.004612	9e-06	0.00130074	85.5385	38.8019	62	0	1.1143	-0.740352	153	62	93.7735	0.000323437	0.000838365	8e-06	2.9652e-06	3.32111	12.3294	0.004611	6e-06	0.000890407	1010.54	324.126	1130	0	-2.2817	3.38672	1145	70	1060.22	0.00036203	0.000833791	2e-05	2.07564e-05	2.89388	8.20033	0.004596	6e-06	0.000905164	529.54	516.114	153	134.917	0.297282
0.00447798	0.00674136	0.002647	0.00128245	2.49653	5.05251	0.026953	0.000191	0.00802754	117.953	34.0888	138	0	-0.645921	-1.50519	153	70	122.67	0.00340872	0.00947885	1.3e-05	1.03782e-05	2.93408	7.29659	0.040051	5e-06	0.00999459	930.175	412.516	1130	0	-1.51965	0.323059	1130	70	1016.08	0.00194297	0.00491515	2.75e-05	3.18759e-05	4.01064	16.2289	0.026923	5e-06	0.00526234	580.92	509.978	153	123.056	0.150539
0.00899827	0.0105178	0.0026745	0.00316387	0.959495	-0.877905	0.028342	0.0001	0.0137582	119.104	32.197	138	0	-0.802618	-1.20655	168	70	123.292	0.00834594	0.0123512	0.0007295	0.00107118	1.16002	-0.325499	0.037033	6e-06	0.0148078	622.923	517.71	873.5	380.287	-0.0456526	-2.00719	1130	70	806.785	0.00434014	0.00834801	6.7e-05	9.04386e-05	2.04258	2.66846	0.028318	6e-06	0.00937172	381.09	450.068	138	100.817	1.03331
0.0169976	0.0100792	0.019381	0.0116888	-0.431953	-1.4299	0.027927	0.000513	0.0197088	115.02	33.2863	138	0	-0.596314	-1.63076	153	70	119.646	0.0163309	0.0104256	0.019281	0.0118608	-0.357624	-1.51987	0.027927	2.1e-05	0.01932	96.0392	34.6612	70	0	0.611515	-1.49363	171	70	101.987	0.00832903	0.011037	8.2e-05	0.000117125	0.79794	-1.14774	0.027903	6e-06	0.013783	105.34	35.1413	124.5	55.5975	0.021406
0.0103112	0.00867227	0.006594	0.00838707	0.690685	-0.821674	0.027628	1.1e-05	0.0134162	109.388	33.6203	126	17.7912	-0.261732	-1.83689	153	70	114.337	0.00993955	0.00860648	0.006452	0.00786816	0.70177	-0.859354	0.027629	2e-05	0.0130925	179.255	282.361	70	0	2.96031	7.09439	1130	70	332.11	0.0050693	0.00772827	9.8e-05	0.000141588	1.54947	1.27901	0.027604	5e-06	0.00921014	145.02	205.053	126	83.0256	4.40944
0.00777273	0.00902152	0.0039805	0.00561535	0.924672	-0.726233	0.027155	7e-06	0.0117759	98.5385	34.499	70	0	0.379611	-1.81073	153	70	104.184	0.00276416	0.00644959	2e-05	1.92738e-05	2.54371	5.34798	0.027157	6e-06	0.0069768	858.392	453.264	1130	0	-1.05517	-0.867842	1130	70	969.283	0.00204548	0.00566203	2.15e-05	2.07564e-05	3.12196	8.86227	0.027132	6e-06	0.00599349	660.83	513.812	1130	0	-0.183106
0.00985414	0.015817	0.001861	0.0025649	1.66107	1.50281	0.055168	9.9e-05	0.018313	76.4762	20.4539	70	0	2.56314	4.80523	138	70	79.0383	0.00262824	0.0091213	8e-06	7.413e-06	4.22628	18.0968	0.055175	2e-06	0.00943677	976.962	353.968	1130	0	-1.89156	1.70214	1130	70	1038.35	0.00207638	0.00816493	8.5e-06	8.1543e-06	4.84539	24.2164	0.055161	2e-06	0.00838515	787.86	484.441	1130	0	-0.714789
0.00133319	0.00694296	0.000165	0.000134917	8.10276	66.5716	0.061105	1.4e-05	0.00702652	71.3671	24.1524	62	0	2.34569	3.61783	138	62	75.2942	0.000298333	0.000523382	3e-06	4.4478e-06	1.38252	0.490471	0.001682	1e-06	0.000591513	1101.86	134.33	1130	0	-3.93939	14.2314	1153	516	1109.63	0.00105331	0.00618671	0.0001305	0.000167534	9.1796	85.826	0.061105	1e-06	0.00624516	287.77	426.679	62	0	1.43969
0.00964676	0.0107542	0.002837	0.00355527	0.739112	-1.21373	0.028396	0.000439	0.014255	93.381	34.0242	70	0	0.684218	-1.55741	153	70	99.1086	0.00257661	0.00692353	1e-05	8.8956e-06	2.85134	6.88771	0.028394	3e-06	0.00734625	975.304	368.659	1130	0	-1.9193	1.73162	1130	70	1041.83	0.00205116	0.00622504	1.55e-05	1.40847e-05	3.32745	9.99465	0.028372	3e-06	0.00652463	790.1	487.496	1130	0	-0.721179
0.0140943	0.0106462	0.01356	0.0178223	0.0323113	-1.61941	0.028132	7.8e-05	0.0175949	111.064	34.8321	138	22.239	-0.287709	-1.86529	153	70	116.287	0.0124987	0.0110089	0.01117	0.0153227	0.210369	-1.61459	0.028115	9e-06	0.0165869	294.755	408.744	70	0	1.51049	0.342023	1130	70	500.799	0.00662449	0.0101168	5.5e-05	7.26474e-05	1.18314	-0.261824	0.028109	6e-06	0.0120503	208.42	311.141	137	99.3342	2.55336
0.00986374	0.0160045	0.002474	0.00304378	2.02202	3.36278	0.06275	0.000323	0.0185014	78.8696	23.4158	70	0	2.05313	2.32187	138	70	82.1272	0.00276569	0.00965342	9e-06	1.03782e-05	4.56306	22.042	0.062731	1e-06	0.00998135	1001.74	328.876	1130	0	-2.21579	3.08274	1130	70	1053.68	0.00226881	0.00860987	1.55e-05	1.70499e-05	5.13106	28.6116	0.062706	1e-06	0.00886206	789.48	485.295	1130	0	-0.732901
0.00272814	0.00453753	0.001197	0.00107192	2.63843	6.73038	0.019727	8.3e-05	0.0052011	77.1905	22.8334	70	0	2.614	5.19061	153	70	80.3424	0.000754734	0.00258839	8e-06	2.9652e-06	5.62811	35.4643	0.019686	6e-06	0.0026804	1022.86	307.485	1130	0	-2.51804	4.49301	1130	70	1067.52	0.00059624	0.00231476	1.6e-05	1.33434e-05	6.40505	46.1971	0.019686	6e-06	0.00237908	824.27	473.771	1130	0	-0.898023
0.00877688	0.0100971	0.0026355	0.00208305	0.909496	-1.01937	0.027473	4.9e-05	0.0133021	121.98	29.5825	138	0	-1.16144	-0.624372	153	70	125.446	0.0082381	0.0121471	0.0006145	0.000901421	1.08321	-0.515414	0.039041	6e-06	0.0145762	664	517.953	1130	0	-0.212147	-1.96892	1130	70	838.932	0.00439355	0.00833366	0.0001585	0.000230544	1.92765	2.04677	0.02745	6e-06	0.00938396	392.99	455.417	138	100.817	0.971611
0.00796692	0.00998035	0.002386	0.00342777	1.00316	-0.661431	0.029049	6e-06	0.0126194	97.8846	36.2318	70	0	0.49105	-1.76168	153	70	104.133	0.00280114	0.00697544	1.1e-05	8.8956e-06	2.66736	5.88738	0.029049	4e-06	0.007473	930.986	402.333	1130	0	-1.52146	0.392585	1130	70	1013.12	0.00207284	0.00610975	1.6e-05	1.4826e-05	3.26077	9.61655	0.029025	4e-06	0.0064228	714.38	504.556	1130	0	-0.393454
0.00726345	0.00751273	0.003778	0.00491778	1.20564	0.372963	0.026804	5.8e-05	0.0103677	97.4848	32.8977	70	0	0.361363	-1.83055	153	70	102.727	0.00349067	0.00637934	3.8e-05	4.59606e-05	2.15	3.93352	0.026751	7e-06	0.00723003	766.403	493.071	1130	0	-0.605203	-1.6344	1130	70	909.321	0.00239694	0.00546282	2.5e-05	2.66868e-05	2.81077	7.68313	0.026721	6e-06	0.00594048	545.66	512.211	141	105.265	0.258149
0.0029607	0.0123711	0.0001715	0.000102299	5.18013	27.3612	0.08422	8e-06	0.0126411	71.6316	24.5812	62	0	2.28249	3.31198	138	62	75.6794	0.0043285	0.0138923	2e-06	1.4826e-06	2.96657	7.44868	0.056857	1e-06	0.014272	1030.33	286.602	1130	0	-2.50803	4.79919	1130	141	1067.85	0.0022567	0.0108398	0.000123	0.000163086	6.03925	37.6838	0.08422	1e-06	0.011019	301.72	434.603	62	0	1.34507
0.00951075	0.00954808	0.0076905	0.00667615	0.397299	-1.85118	0.022662	0.006375	0.0126027	90.75	41.5	70	0	0.75	-1.6875	153	70	97.6076	0.000456656	0.00226118	8e-06	2.9652e-06	7.80356	65.1426	0.020723	5e-06	0.00229526	1069.08	230.116	1130	0	-3.65288	11.8934	1130	70	1093.32	0.00043839	0.00221598	8e-06	4.4478e-06	7.98111	68.1735	0.020723	5e-06	0.00224803	1029.95	296.633	1130	0	-2.68379
0.00397302	0.00590105	0.002641	0.000324689	2.99598	8.57162	0.028071	7.1e-05	0.00705394	116.439	32.036	138	0	-0.757626	-1.45984	138	70	120.662	0.00279629	0.00834881	1.7e-05	1.4826e-05	3.27554	9.5054	0.038722	5e-06	0.00873731	936.949	406.979	1130	0	-1.57395	0.493852	1130	70	1020.15	0.00164981	0.00421787	2.5e-05	2.66868e-05	4.66991	23.8925	0.028046	5e-06	0.00450936	600.54	511.813	139.5	103.041	0.072321
0.0134802	0.00946139	0.0126775	0.0119824	0.0911738	-1.50826	0.027609	0.000259	0.0163891	107.882	34.8701	138	22.239	-0.135082	-1.95871	153	70	113.22	0.00739323	0.0100845	0.000919	0.00135213	0.967857	-0.750609	0.027609	7e-06	0.0124425	674.864	518.538	1130	0	-0.244316	-1.96228	1130	70	848.674	0.00487953	0.00863915	2.6e-05	2.81694e-05	1.59638	1.02123	0.027585	6e-06	0.00988425	482.09	499.81	138	100.817	0.521012
0.0119095	0.0103636	0.0092855	0.0124338	0.340426	-1.52848	0.027985	0.000188	0.0156735	99.9667	34.9566	70	0	0.274594	-1.95685	153	70	105.71	0.00503299	0.00918125	1.2e-05	1.40847e-05	1.62125	1.03129	0.028048	2e-06	0.0104126	793.329	478.819	1130	0	-0.727269	-1.4457	1145	70	924.858	0.00357285	0.00780808	1.8e-05	2.07564e-05	2.16628	3.27818	0.027976	2e-06	0.00855112	585.32	511.984	164	139.364	0.10669
0.00609964	0.00743589	0.002967	0.00308381	1.35373	0.507216	0.026397	6e-06	0.00953008	99.3636	35.3437	70	0	0.394168	-1.76086	157	70	105.283	0.00304967	0.00600123	7.1e-05	0.000105265	2.3923	4.86464	0.026401	7e-06	0.00669162	784.149	487.026	1130	0	-0.68984	-1.51918	1130	70	921.164	0.00204328	0.00509886	2.25e-05	2.29803e-05	3.12668	9.33625	0.026376	6e-06	0.00546932	558.17	513.09	148.5	116.384	0.207685
0.00673483	0.00888778	0.002077	0.0023603	1.35116	0.455463	0.027968	8.5e-05	0.0110284	91.069	32.4169	70	0	0.870923	-1.12828	161	70	96.4789	0.00276782	0.00652775	2.3e-05	2.52042e-05	2.77538	6.94587	0.027967	5e-06	0.00704785	891.732	432.72	1130	0	-1.25081	-0.404264	1130	70	989.846	0.00197049	0.00562202	2.5e-05	2.37216e-05	3.46363	11.6316	0.027944	5e-06	0.00593075	659.54	515.773	1130	0	-0.186105
0.00766759	0.00951186	0.002682	0.00257676	1.41404	0.915019	0.035601	2.6e-05	0.0120796	98.037	35.0664	70	0	0.455407	-1.72991	153	70	103.901	0.00286323	0.00705446	7e-06	8.8956e-06	2.89783	7.77321	0.035588	1e-06	0.00756848	869.507	447.037	1130	0	-1.12067	-0.720468	1130	70	976.293	0.00209016	0.00589067	1.7e-05	2.2239e-05	3.69071	14.0095	0.035578	1e-06	0.00622268	661.21	513.96	1130	0	-0.186623
0.0143645	0.0197876	0.0081095	0.0106006	1.50786	0.863607	0.062938	9.3e-05	0.0241641	74.4286	16.3422	70	0	3.20618	8.72481	138	70	76.139	0.00559488	0.0140874	2.2e-05	2.2239e-05	3.06264	8.68799	0.062938	1e-06	0.0150665	923.069	399.118	1130	0	-1.41308	0.0686237	1156	70	1004.56	0.00402831	0.0121876	2.2e-05	2.07564e-05	3.75782	13.8423	0.062913	1e-06	0.0127781	685.45	510.854	1130	0	-0.28806
0.00631468	0.00889611	0.002581	0.00189773	1.66237	1.20831	0.028795	0.000506	0.0107918	111.29	35.9539	138	20.7564	-0.262708	-1.92092	152	70	116.775	0.00258991	0.00754874	1.5e-05	1.03782e-05	3.2395	9.35822	0.034741	7e-06	0.00792876	954.13	388.393	1130	0	-1.7209	1.01936	1130	70	1029.09	0.00195755	0.0056959	2.1e-05	1.77912e-05	3.74265	13.3923	0.028771	7e-06	0.0059959	692.85	507.435	1130	0	-0.294751
0.0038106	0.0053224	0.002642	0.000112678	3.05695	9.08532	0.025523	5.8e-05	0.00649968	120.638	29.9713	138	0	-1.08666	-0.835603	138	70	124.229	0.00249132	0.00869229	1.9e-05	1.63086e-05	3.85707	13.7469	0.043784	7e-06	0.00896309	921.962	413.067	1130	0	-1.44013	0.118289	1130	70	1008.67	0.00179098	0.0040345	3.9e-05	4.81845e-05	4.45067	21.9027	0.025516	6e-06	0.00439569	545.34	501.604	138	100.817	0.302851
0.00946482	0.0110945	0.0027455	0.00393186	0.734638	-1.28144	0.028191	1e-05	0.0143901	95.4091	34.5401	70	0	0.553927	-1.7267	153	70	101.201	0.00270372	0.00716461	1e-05	1.18608e-05	2.78042	6.35254	0.028191	1e-06	0.0076147	976.192	367.001	1130	0	-1.94673	1.87216	1130	70	1042.07	0.0021089	0.00639116	1e-05	1.18608e-05	3.30355	9.65396	0.028167	1e-06	0.00669969	782.42	489.367	1130	0	-0.690676
0.00991414	0.0108746	0.0037235	0.0051802	0.650185	-1.33392	0.028178	5.6e-05	0.0145713	103.679	37.3026	70	0	0.212327	-1.90775	160	70	109.959	0.00387432	0.00827605	2.15e-05	2.81694e-05	2.08146	2.81331	0.028184	1e-06	0.00908581	855.153	453.09	1130	0	-1.04479	-0.86652	1130	70	966.295	0.00278951	0.00721676	1.8e-05	1.40847e-05	2.66163	5.70614	0.02816	1e-06	0.00770338	644.74	512.449	1130	0	-0.12048
0.00752533	0.00845558	0.003348	0.00441518	1.0107	-0.374189	0.027139	0.00017	0.0112018	94.8519	33.3129	70	0	0.559472	-1.67486	153	70	100.327	0.00278563	0.00625635	1e-05	1.03782e-05	2.50945	5.43192	0.027136	2e-06	0.00680922	895.986	431.376	1130	0	-1.28234	-0.324498	1130	70	993.14	0.00203369	0.00546984	1.95e-05	2.2239e-05	3.10625	9.09723	0.027116	2e-06	0.00580998	679.68	513.231	1130	0	-0.261269
0.0075303	0.00852512	0.003831	0.00473691	1.15275	-0.0356866	0.02676	3.5e-05	0.0112557	99	33.4515	70	0	0.282579	-1.89281	153	70	104.3	0.00281821	0.00627673	1e-05	1.4826e-05	2.64777	6.29403	0.02676	1e-06	0.00684105	855.288	456.078	1130	0	-1.04675	-0.887744	1130	70	967.819	0.00205729	0.0054908	2.05e-05	2.66868e-05	3.2562	10.2454	0.026736	1e-06	0.00583779	651.09	515.214	1130	0	-0.149493
0.00681182	0.0071276	0.003283	0.00400599	0.987031	-0.345024	0.023112	1e-05	0.00978312	102.441	33.1289	98	41.5128	0.0323271	-2.02042	138	70	107.515	0.00351923	0.00645584	6.7e-05	9.85929e-05	2.06158	3.6212	0.02864	1e-06	0.00730968	763.227	493.293	1130	0	-0.58962	-1.65171	1145	70	906.734	0.00232294	0.00521186	2.4e-05	3.26172e-05	2.59479	5.99799	0.023105	1e-06	0.00568225	538.56	509.023	138	100.817	0.293445
0.00859296	0.0100981	0.002188	0.00309789	0.869345	-0.948604	0.027685	0.000197	0.0130981	93.2917	33.7748	70	0	0.688073	-1.54675	153	70	98.9775	0.002724	0.00687876	2.05e-05	2.00151e-05	2.69163	6.00037	0.027685	6e-06	0.00735628	959.105	382.769	1130	0	-1.77323	1.21163	1130	70	1031.73	0.00207024	0.00609191	2.2e-05	2.07564e-05	3.23479	9.40406	0.027661	6e-06	0.00640517	751.31	499.373	1130	0	-0.555275
0.0105328	0.0105766	0.00521	0.00764577	0.499775	-1.4457	0.027994	5.3e-05	0.0148126	95.1818	33.924	70	0	0.559996	-1.70512	153	70	100.874	0.00518734	0.00907491	3.2e-05	4.15128e-05	1.54261	0.79455	0.027994	4e-06	0.0103939	841.269	464.846	1130	0	-0.961865	-1.06679	1145	70	959.474	0.00347583	0.00779325	2.4e-05	2.37216e-05	2.19171	3.35236	0.02797	4e-06	0.00849758	595.06	518.406	154.5	125.28	0.063463
0.00332319	0.00418304	0.002645	0.000180136	2.51162	5.5686	0.018391	1.2e-05	0.00531083	124.558	32.4161	138	0	-0.990835	-0.831523	158	70	128.628	0.00349546	0.00973974	2.1e-05	2.07564e-05	3.19676	9.99071	0.049261	6e-06	0.010252	893.708	438.227	1130	0	-1.25305	-0.430982	1130	70	993.356	0.00175807	0.0034279	8.15e-05	0.000110454	3.39996	12.2139	0.018391	6e-06	0.00383716	493.75	490.781	141	105.265	0.521218
0.00897518	0.0101462	0.002668	0.0024285	0.930077	-0.913238	0.027765	0.00019	0.0134684	123.143	30.9448	138	0	-1.06394	-0.734613	153	70	126.894	0.00904531	0.0124349	0.001195	0.00176133	0.942538	-0.793031	0.036333	7e-06	0.0152778	507.392	507.838	141	105.265	0.401054	-1.84755	1130	70	714.345	0.00461311	0.00850397	0.000167	0.000237957	1.87222	1.91622	0.027756	6e-06	0.00963718	319.11	409.861	138	100.817	1.4387
0.0138421	0.0100199	0.010854	0.0125398	0.115239	-1.54267	0.027717	0.000283	0.0170085	107.243	35.04	138	22.239	-0.116457	-1.98148	153	70	112.675	0.00806265	0.0102891	0.001682	0.00248336	0.87984	-0.850339	0.027716	7e-06	0.0130073	604.905	521.563	171	149.743	0.0245122	-2.02259	1130	70	796.003	0.00514603	0.00900828	2.5e-05	2.66868e-05	1.5612	0.912037	0.027692	6e-06	0.0103353	420.77	478.667	138	100.817	0.797558
0.00964148	0.00985197	0.003872	0.00574063	0.680068	-1.09144	0.027615	0.000374	0.0136628	103.034	37.7714	70	0	0.273325	-1.8813	160	70	109.515	0.00354999	0.00732538	9e-06	1.03782e-05	2.12551	3.35414	0.027155	2e-06	0.00809369	876.183	443.123	1130	0	-1.15374	-0.63136	1160	70	980.454	0.00279656	0.00682852	2.4e-05	3.26172e-05	2.58241	5.57105	0.027607	2e-06	0.00734732	651.97	513.385	1130	0	-0.143675
0.00817525	0.00914005	0.0029655	0.00432549	0.934595	-0.653122	0.027416	1.6e-05	0.0121558	100.938	33.9933	70	0	0.21069	-1.89221	153	70	106.338	0.00392172	0.00743245	2.7e-05	3.03933e-05	2.01225	2.83214	0.027408	6e-06	0.00835517	786.191	486.431	1130	0	-0.689895	-1.52506	1130	70	922.622	0.00266707	0.00637781	2.15e-05	2.14977e-05	2.67879	6.2148	0.0274	6e-06	0.00688353	566.91	513.523	146.5	113.419	0.181579
0.00685772	0.00861271	0.002227	0.0021809	1.2342	0.0249193	0.027547	6.5e-05	0.0108926	96.4828	32.2918	70	0	0.368276	-1.88476	138	70	101.566	0.00280403	0.00641987	1.7e-05	1.63086e-05	2.61148	5.84557	0.027547	5e-06	0.00696397	858.451	454.352	1130	0	-1.05143	-0.881778	1130	70	969.776	0.00200568	0.0055296	2.15e-05	2.29803e-05	3.29032	10.1641	0.027523	5e-06	0.00585606	637.48	516.732	1130	0	-0.0938767
0.00819472	0.00819161	0.004302	0.00508235	0.837974	-0.636274	0.027489	0.000328	0.0114705	99.08	33.8648	70	0	0.292189	-1.90203	153	70	104.488	0.00275528	0.00608831	8e-06	1.03782e-05	2.42472	5.05337	0.027472	1e-06	0.00664566	891.72	433.725	1130	0	-1.25364	-0.399281	1160	70	990.34	0.00206646	0.00536308	2.15e-05	2.89107e-05	2.9832	8.3963	0.027465	1e-06	0.00572234	693.56	509.787	1130	0	-0.310484
0.00640172	0.00762198	0.002893	0.00348633	1.36868	1.08598	0.027517	4.5e-05	0.00986211	94.4688	32.4494	70	0	0.558225	-1.64721	153	70	99.7216	0.00303847	0.00608242	4.5e-05	6.44931e-05	2.46259	5.89725	0.027517	1e-06	0.006759	834.926	466.664	1130	0	-0.938111	-1.10861	1130	70	954.817	0.00206616	0.00519599	2.4e-05	2.66868e-05	3.17961	10.5395	0.027493	1e-06	0.00556752	597.98	517.903	148.5	116.384	0.047502
0.0118532	0.0110123	0.010116	0.0136896	0.247026	-1.74762	0.027673	7e-06	0.0160449	102.107	35.2308	70	0	0.155366	-2.01325	153	70	107.809	0.00433218	0.0088627	2e-05	1.92738e-05	1.93288	2.38303	0.035395	5e-06	0.0098094	890.083	438.46	1130	0	-1.25189	-0.407089	1160	70	990.871	0.00333612	0.00763809	2.15e-05	2.14977e-05	2.19556	3.28582	0.027648	5e-06	0.00829981	669.45	514.443	1130	0	-0.217404
0.00716693	0.00991606	0.001395	0.001321	1.15777	-0.406941	0.028915	0.000223	0.0120906	109.393	34.8535	138	0	-0.25261	-1.96998	153	70	114.622	0.00281744	0.00741685	8e-06	8.1543e-06	2.70169	6.11641	0.032942	1e-06	0.00788566	977.014	366.016	1130	0	-1.9461	1.87153	1130	70	1042.43	0.00202856	0.00608982	1.25e-05	1.26021e-05	3.34529	9.99491	0.028908	1e-06	0.00638984	734.08	499.7	1130	0	-0.464329
0.00362931	0.0154904	0.000109	0.000152708	7.01243	52.8627	0.128954	0	0.0158116	94.7662	34.6205	68	0	0.511838	-1.73888	153	68	100.815	0.0121534	0.0269349	0.000111	0.000157156	2.89484	8.63498	0.120817	5e-06	0.0290112	506.391	512.02	141	105.265	0.40792	-1.89945	1130	70	712.179	0.00279528	0.0126285	0.0001055	0.000147519	7.76449	66.1171	0.117759	0	0.0128724	189.44	299.147	70	2.9652	2.75914
0.00841078	0.0247982	0.001162	0.00171389	4.40824	18.8859	0.13125	2e-06	0.0259713	103.109	33.7335	126	51.891	0.080431	-1.85033	161	68	108.392	0.0101889	0.0289787	0.001357	0.00195407	3.97185	14.8993	0.143626	5e-06	0.0304124	111.622	36.8642	137	10.3782	-0.125569	-1.65992	188	70	117.424	0.00462593	0.0187892	2.55e-05	3.18759e-05	6.14003	38.2456	0.13125	2e-06	0.0192589	106.94	35.2534	126	40.0302	0.00501101
0.0110204	0.0093048	0.007903	0.00922251	0.538378	-1.20686	0.027418	1.6e-05	0.0143654	111.365	33.6691	126	20.0151	-0.343589	-1.75439	160	70	116.25	0.0119736	0.00955924	0.0082195	0.00839077	0.598316	-0.971687	0.035353	0.00047	0.0152592	100.833	37.1193	70	0	0.370186	-1.83639	163	70	107.315	0.00574734	0.00864418	6e-05	7.70952e-05	1.40274	0.562905	0.027393	8e-06	0.0103444	106.31	35.5819	126	47.4432	0.00855162
0.00739278	0.00958892	0.001771	0.00193924	1.07848	-0.608007	0.026312	6e-06	0.0120048	109.595	33.4219	133	10.3782	-0.321234	-1.88122	153	70	114.446	0.00434232	0.00838166	2.1e-05	2.07564e-05	1.85965	1.95607	0.028714	7e-06	0.00938045	796.54	480.48	1130	0	-0.742553	-1.42803	1130	70	928.263	0.00273566	0.00650475	2.35e-05	2.44629e-05	2.62505	5.61032	0.026288	6e-06	0.00702656	542.37	506.059	138	100.817	0.286088
0.00788672	0.0105128	0.001999	0.00230693	1.01931	-0.764131	0.028307	2.8e-05	0.012973	103.24	35.4322	70	0	0.0968907	-2.03409	153	70	108.921	0.00262647	0.00734309	1.6e-05	1.33434e-05	2.91025	7.16898	0.032599	6e-06	0.00775244	942.467	396.77	1130	0	-1.61679	0.664763	1130	70	1021.55	0.00198854	0.00618248	1.7e-05	1.33434e-05	3.41635	10.3906	0.028282	6e-06	0.00646492	732.66	501.365	1130	0	-0.463372
0.00198947	0.00578738	0.0001665	0.000117125	3.95599	14.5959	0.02796	1.4e-05	0.00608861	83.9545	34.2808	62	0	0.934048	-1.1309	138	62	90.6101	0.00832542	0.0119491	0.0016975	0.00251152	0.88886	-1.16442	0.027963	7e-06	0.014149	653.083	521.114	883	366.202	-0.162765	-2.04906	1130	70	821.856	0.00175092	0.00545906	0.000151	0.000140847	4.2614	17.2284	0.027939	7e-06	0.00570693	152.25	256.43	62	0	3.36479
0.00282575	0.00428473	0.0018735	0.00110973	3.01226	8.65068	0.020051	0.000252	0.00505755	95.5	33.6284	70	0	0.484461	-1.83669	138	70	101.015	0.000914671	0.00368764	9e-06	4.4478e-06	5.8007	34.2892	0.026554	6e-06	0.00377576	1016.57	316.896	1130	0	-2.42415	4.02659	1130	70	1064.19	0.00069515	0.00236831	1.35e-05	9.6369e-06	6.33444	44.7634	0.019896	6e-06	0.00245684	795.51	482.333	1130	0	-0.742682
0.0140809	0.0101308	0.013465	0.0144843	0.128319	-1.54344	0.028241	0.000184	0.0172822	113.565	35.7359	138	22.239	-0.355636	-1.7983	158	70	118.938	0.0117586	0.0106915	0.0083795	0.0121966	0.378029	-1.4763	0.028242	7e-06	0.0158258	270.519	389.546	70	0	1.70865	0.989629	1130	70	471.292	0.00649565	0.00979255	3.3e-05	4.00302e-05	1.2393	-0.0400581	0.028217	6e-06	0.0117102	198.32	296.647	137	99.3342	2.7478
0.00707291	0.00845935	0.0029055	0.0035701	1.17646	0.0138882	0.028126	3.2e-05	0.0109248	96.5938	33.017	70	0	0.426957	-1.78686	153	70	101.914	0.00326706	0.00678056	2e-05	1.85325e-05	2.28603	4.24438	0.028078	7e-06	0.00748155	820.574	469.18	1130	0	-0.842419	-1.27441	1130	70	943.522	0.00226333	0.00576753	2.4e-05	2.2239e-05	2.98777	8.31161	0.028078	7e-06	0.00616883	588.9	514.32	154.5	125.28	0.0964518
0.0083632	0.0117888	0.001815	0.00204154	1.405	0.936779	0.04319	0.000237	0.0142604	89.04	31.1615	70	0	0.921752	-1.19337	138	70	94.1293	0.00276568	0.00780131	1.1e-05	1.33434e-05	3.28806	10.8825	0.043253	1e-06	0.00822788	979.853	365.767	1130	0	-1.97021	1.92889	1145	70	1045.04	0.00209115	0.00683721	2e-05	1.92738e-05	3.9252	16.042	0.04319	1e-06	0.00711709	757.15	500.53	1130	0	-0.581326
0.00430592	0.0093407	0.000469	0.000671618	3.18457	11.0692	0.050653	1.6e-05	0.0101985	95.449	36.5246	70	11.8608	0.352401	-1.86773	153	62	102.065	0.00283884	0.0085979	1.1e-05	8.8956e-06	3.9887	17.3496	0.050687	4e-06	0.00897405	974.627	367.511	1130	0	-1.89719	1.70598	1130	70	1040.34	0.0021099	0.00684607	2.3e-05	2.66868e-05	4.81891	26.5092	0.050653	4e-06	0.00713104	543.83	513.784	138	112.678	0.258071
0.003131	0.00593414	0.001087	0.00160566	2.30677	4.32963	0.022191	4e-06	0.0065322	91.6	34.0688	70	0	0.618726	-1.69096	138	62	97.3338	0.000207153	0.000445854	8e-06	4.4478e-06	2.22267	3.76651	0.001708	5e-06	0.000489243	969.318	365.927	1130	0	-1.81006	1.33065	1130	70	1035.33	0.00046965	0.00232964	9.5e-06	5.1891e-06	8.31011	73.1382	0.022191	4e-06	0.00236506	837.66	461.514	1130	0	-0.932553
0.0160989	0.0107376	0.017879	0.0135969	-0.314042	-1.59218	0.027978	0.000364	0.0192659	111.657	34.6825	138	0	-0.358439	-1.87147	153	70	116.773	0.00910662	0.0113738	0.001401	0.00206823	0.669782	-1.36055	0.027978	5e-06	0.0145019	619.2	523.295	1130	0	-0.035974	-2.02173	1130	70	808.105	0.0059193	0.0101207	2.5e-05	2.81694e-05	1.32765	-0.00703695	0.027958	5e-06	0.0116809	441.56	486.452	138	100.817	0.701176
0.00786406	0.00808	0.0036685	0.00436033	0.857686	-0.663509	0.026428	8e-06	0.0111844	98.3438	33.046	70	0	0.310085	-1.86663	153	70	103.583	0.00374379	0.00675005	6.05e-05	8.45082e-05	1.90929	2.52214	0.026478	7e-06	0.00767522	740.912	500.321	1130	0	-0.495082	-1.75979	1130	70	891.959	0.00254586	0.00581467	2.5e-05	2.66868e-05	2.55915	5.69312	0.026428	6e-06	0.00632089	535.29	510.396	141	105.265	0.301375
0.00648	0.00759248	0.003301	0.00384883	1.60001	1.76946	0.029152	1.4e-05	0.0098939	103.636	35.9972	70	0	0.184707	-1.8583	158	70	109.531	0.00319112	0.00585298	2.9e-05	4.29954e-05	2.26259	4.79737	0.027384	5e-06	0.00662792	751.731	496.339	1130	0	-0.537438	-1.71198	1130	70	898.764	0.0021384	0.0049523	2.05e-05	2.14977e-05	3.02161	9.4652	0.027375	5e-06	0.00537147	537.86	508.39	153	123.056	0.299028
0.00813492	0.00942444	0.002338	0.00338774	0.989818	-0.551472	0.028167	5.3e-05	0.0123063	95.68	35.1541	70	0	0.585824	-1.6642	153	70	101.691	0.00273425	0.00685813	2e-05	1.92738e-05	2.66269	5.84539	0.028167	6e-06	0.0073405	940.107	399.972	1130	0	-1.59232	0.566466	1130	70	1020.61	0.00205069	0.00582144	2.1e-05	2.07564e-05	3.26814	9.98518	0.028142	6e-06	0.00614455	729	504.903	1130	0	-0.454086
0.00924935	0.00959894	0.004499	0.00563536	0.710685	-1.03153	0.027671	0.000698	0.0131789	93.6522	33.115	70	0	0.597791	-1.71147	138	70	99.0942	0.00302923	0.00695074	2e-05	1.92738e-05	2.362	4.40441	0.027649	7e-06	0.00754067	933.74	403.036	1130	0	-1.53512	0.395067	1130	70	1015.97	0.00233251	0.0062176	1.9e-05	1.63086e-05	2.84306	7.09199	0.027639	5e-06	0.00661154	740.52	501.193	1130	0	-0.500326
0.000368068	0.00115282	0.0001535	0.000108971	7.09917	55.7668	0.010127	3e-06	0.0012039	79.5455	31.9162	62	0	1.27265	-0.374991	138	62	85.642	0.000406583	0.00061987	1.2e-05	8.8956e-06	0.881411	-1.03132	0.001655	6e-06	0.000719395	1042.92	306.42	1130	0	-2.64524	5.47591	1145	1130	1083.39	0.00034059	0.00109348	0.0001295	0.000143071	7.40592	61.6472	0.010127	3e-06	0.00114006	195.15	332.15	62	0	2.41842
0.006818	0.00771675	0.003902	0.0044604	1.28424	0.433286	0.026144	5.8e-05	0.0102004	96.6	33.28	70	0	0.411259	-1.8647	141	70	101.991	0.0029494	0.00602178	3.05e-05	3.48411e-05	2.50853	5.68678	0.026095	7e-06	0.00666654	811.157	476.453	1130	0	-0.806084	-1.3467	1130	70	939.01	0.00206458	0.005201	2.5e-05	2.52042e-05	3.1772	9.92318	0.026095	7e-06	0.00557157	596.79	516.574	148.5	116.384	0.062231
0.00780446	0.0091229	0.0034335	0.00355305	1.13159	-0.262041	0.027131	0.000209	0.0118716	92.9231	32.3295	70	0	0.645028	-1.59886	146	70	98.1819	0.00277826	0.00651188	1.95e-05	2.07564e-05	2.74093	6.57358	0.027125	4e-06	0.00703919	911.959	420.879	1130	0	-1.38025	-0.0635316	1154	70	1003.2	0.00205591	0.00566061	1.7e-05	1.55673e-05	3.39836	10.966	0.027116	4e-06	0.00599574	699.01	511.127	1130	0	-0.335111
0.0123665	0.0206416	0.0049955	0.00598155	3.19936	11.0936	0.102523	0.00049	0.0237196	80.5385	25.4719	70	0	1.89112	1.78989	152	70	84.3226	0.00433803	0.0134596	2e-05	1.92738e-05	5.52946	35.813	0.102524	6e-06	0.0140546	915.446	412.51	1130	0	-1.36971	-0.101028	1130	70	1002.95	0.0032379	0.0117043	2.2e-05	2.07564e-05	6.48452	49.5668	0.102499	6e-06	0.0120874	698.37	510.989	1130	0	-0.33197
0.00046252	0.000889959	0.0001555	9.04386e-05	3.65151	14.747	0.005205	2.9e-05	0.000995044	64.96	10.986	62	0	5.87924	36.0886	138	62	65.8641	0.00033358	0.000853398	6e-06	2.2239e-06	3.93461	18.3445	0.005184	4e-06	0.000908294	978.18	356.022	1130	0	-1.87861	1.63838	1130	131	1039.74	0.00024687	0.000624008	6.3e-05	8.45082e-05	5.43851	36.8812	0.005168	4e-06	0.000668159	521.57	522.871	100.5	57.0801	0.2981
0.009369	0.00962056	0.005287	0.0059734	0.87329	-0.80346	0.029365	0.000112	0.013324	104.121	33.9658	126	40.0302	0.000734188	-1.98334	153	70	109.362	0.0045743	0.00820667	5.2e-05	6.81996e-05	1.85293	2.11649	0.02939	6e-06	0.00934176	743.567	504.337	1130	0	-0.519146	-1.7476	1130	70	896.354	0.00309225	0.00702325	2.4e-05	2.52042e-05	2.52172	5.27865	0.029342	6e-06	0.00764165	532.55	511.138	141	105.265	0.310945
0.00594097	0.00920378	0.0025145	0.00258565	2.60342	7.01157	0.04417	0.000287	0.0108404	95.0294	32.625	70	0	0.524366	-1.68921	153	70	100.318	0.00309952	0.00709887	6.05e-05	8.52495e-05	3.80927	16.7102	0.044121	6e-06	0.00769658	806.955	478.063	1130	0	-0.781015	-1.39093	1130	70	936.086	0.00204568	0.00584266	2.5e-05	2.52042e-05	4.93401	28.5514	0.044121	6e-06	0.0061628	564.9	515.065	143	108.23	0.184096
0.0100689	0.0107886	0.00311	0.00452045	0.530162	-1.54723	0.02731	6.1e-05	0.0145682	97.3333	35.9393	70	0	0.495519	-1.77633	153	70	103.46	0.0026981	0.0070475	1.1e-05	1.03782e-05	2.63153	5.45853	0.027312	2e-06	0.00750456	950.696	390.687	1130	0	-1.68318	0.876449	1143	70	1026.9	0.0021315	0.00634464	1.35e-05	1.33434e-05	3.09016	8.19553	0.027288	2e-06	0.00666298	771.49	492.497	1130	0	-0.632882
0.00929273	0.00997487	0.0039955	0.00587332	0.677182	-1.10738	0.029117	6.8e-05	0.0134917	94.6923	34.8101	70	0	0.646586	-1.58392	153	70	100.657	0.00307868	0.00720958	2e-05	1.92738e-05	2.41377	4.60997	0.029139	7e-06	0.00779448	934.892	407.524	1130	0	-1.56099	0.453058	1145	70	1018.75	0.00243333	0.00645782	2.1e-05	2.07564e-05	2.81383	6.90131	0.029093	7e-06	0.00687077	716.44	509.862	1130	0	-0.407874
0.00662928	0.01123	0.001887	0.00195851	2.20833	4.24719	0.048138	0.000283	0.0128887	93.75	36.2206	70	0	0.845748	-1.21765	158	70	100.3	0.00312704	0.00832869	1.8e-05	2.52042e-05	3.59536	13.4254	0.048111	1e-06	0.00883886	888.618	439.741	1130	0	-1.22871	-0.484571	1153	70	990.035	0.002139	0.00699799	1.65e-05	1.70499e-05	4.51264	21.8401	0.048111	1e-06	0.00728405	634.26	519.76	1130	0	-0.0866881
0.00206635	0.00805279	0.000166	0.000108971	5.89532	38.0054	0.062534	1.4e-05	0.00826598	80.9268	32.6602	62	0	1.16206	-0.645195	138	62	87.1942	0.00387583	0.00890959	1.4e-05	1.18608e-05	1.90791	2.00912	0.0272	6e-06	0.00948645	899.556	444.042	1130	0	-1.23259	-0.49052	1130	70	997.707	0.00169574	0.00732337	0.000135	0.000137882	6.56501	47.3901	0.06251	6e-06	0.00748137	228.28	366.939	62	0	2.01497
0.00307462	0.00514516	0.00251	0.0012869	3.18442	9.75877	0.024917	0.000191	0.00591719	105.69	35.1965	138	22.239	-0.0461187	-2.03419	153	70	111.204	0.00131439	0.00637109	7e-06	2.9652e-06	5.93209	35.6891	0.046034	5e-06	0.00646117	1015.8	322.984	1130	0	-2.40523	3.85449	1130	70	1065.23	0.00093322	0.00308096	1.3e-05	1.03782e-05	6.0068	39.9769	0.0249	5e-06	0.00320442	751.87	496.369	1130	0	-0.536267
0.00656503	0.00846458	0.002631	0.00201189	1.41926	0.540941	0.027649	0.00018	0.0106161	113.171	33.7643	138	0	-0.490934	-1.77651	153	70	117.963	0.00354352	0.00838183	2e-05	1.92738e-05	2.46626	4.97173	0.034953	6e-06	0.00904051	895.046	433.607	1130	0	-1.26801	-0.371704	1130	70	993.091	0.00230329	0.00586002	2.1e-05	2.07564e-05	3.12732	9.04662	0.027629	6e-06	0.0062691	621.39	512.268	701	636.035	-0.0120962
0.00915295	0.0108253	0.0022805	0.00312087	0.751992	-1.20432	0.028969	4e-05	0.0139871	93	34.9898	70	0	0.834146	-1.16705	168	70	99.084	0.00260263	0.00699813	7e-06	7.413e-06	2.78763	6.44578	0.028952	1e-06	0.00742426	986.167	358.583	1130	0	-2.03956	2.21552	1145	70	1048.55	0.00203005	0.00625985	1.3e-05	1.4826e-05	3.28708	9.62998	0.028944	1e-06	0.00655095	789.67	488.409	1130	0	-0.720864
0.00863908	0.00963058	0.0029465	0.00413275	0.798249	-0.970004	0.027895	5.8e-05	0.012799	93.5385	32.9912	70	0	0.60981	-1.6887	138	70	98.9747	0.002818	0.00681352	1.15e-05	1.55673e-05	2.57968	5.47446	0.027888	1e-06	0.00733061	928.203	405.513	1130	0	-1.48953	0.271819	1130	70	1011.82	0.00225255	0.00614647	1.9e-05	1.77912e-05	2.95954	7.75213	0.027863	1e-06	0.00651731	711.19	506.874	1130	0	-0.380481
0.00875533	0.00908387	0.00432	0.00549229	0.879814	-0.662402	0.028408	0.000493	0.0124794	94.5	32.46	70	0	0.50937	-1.78256	138	70	99.6995	0.00278909	0.00647116	2e-05	1.70499e-05	2.61192	5.98483	0.028407	7e-06	0.00700743	929.789	408.413	1130	0	-1.51403	0.325755	1145	70	1014.45	0.00211971	0.00574935	2.2e-05	1.92738e-05	3.14094	9.30706	0.028383	7e-06	0.00610063	729.32	505.13	1130	0	-0.456869
0.00651003	0.00695084	0.0036535	0.00470281	1.1318	0.546725	0.027422	7e-06	0.00944377	90.75	31.4376	70	0	0.802734	-1.35637	146	70	95.8801	0.00304899	0.00575553	2.25e-05	2.74281e-05	2.16452	4.36374	0.027432	3e-06	0.00647575	840.838	462.49	1130	0	-0.9641	-1.07271	1130	70	957.998	0.00208321	0.00488412	1.95e-05	1.70499e-05	2.88759	8.64519	0.027408	3e-06	0.00528733	600.81	518.395	158	130.469	0.0346089
0.00747309	0.00849144	0.003118	0.0038088	1.15643	0.0401108	0.027537	0.000115	0.0112201	100.171	36.1854	70	0	0.419616	-1.66374	165	70	106.331	0.00395629	0.00725645	5e-05	7.413e-05	2.02469	3.08919	0.027538	7e-06	0.00821573	764.677	496.266	1130	0	-0.602268	-1.65113	1161	70	909.517	0.00261558	0.0061192	2.5e-05	2.37216e-05	2.75472	6.96752	0.027513	7e-06	0.00662657	532.1	511.011	141	105.265	0.311249
0.00930114	0.0151931	0.0027355	0.0033618	2.28889	4.93855	0.063652	0.000465	0.0175171	78.7273	22.5815	70	0	2.01122	2.20765	138	70	81.7602	0.00262354	0.00897914	9.5e-06	1.11195e-05	4.94644	27.3116	0.063656	2e-06	0.00929915	1010.83	325.268	1130	0	-2.35885	3.63919	1130	70	1061.24	0.00204662	0.00798757	1.75e-05	1.63086e-05	5.67978	36.3006	0.063631	2e-06	0.00820682	805.77	482.693	1130	0	-0.811376
0.0184548	0.0298057	0.00309	0.00453601	2.06612	3.69766	0.118575	6.1e-05	0.0344757	71.5455	7.24882	70	0	4.0702	15.2665	104	70	71.8951	0.00522756	0.0177189	1.1e-05	5.9304e-06	4.642	23.5838	0.119272	7e-06	0.0183647	1003.6	332.943	1130	0	-2.18189	2.79952	1160	118	1056.72	0.0040775	0.0157189	1.9e-05	1.4826e-05	5.32232	31.3041	0.118549	7e-06	0.0161629	798.55	486.63	1130	0	-0.76483
0.00262503	0.0103606	0.000157	9.71103e-05	5.34887	29.1343	0.067773	1e-06	0.0106294	72.3721	25.3753	62	0	2.15865	2.74479	138	62	76.6429	0.00836336	0.0174901	0.000266	0.000389183	2.19468	4.05911	0.063386	7e-06	0.0188149	781.857	484.809	1130	0	-0.534643	-1.82847	1130	137	910.798	0.00226342	0.00963941	0.000146	0.000126021	5.81692	34.7201	0.067773	1e-06	0.00985455	171.7	304.359	62	0	2.77461
0.0167937	0.0102515	0.017197	0.0150691	-0.17444	-1.52296	0.03124	0.000958	0.0196117	114.857	34.0549	138	0	-0.533203	-1.68742	153	70	119.684	0.0121878	0.0113372	0.009647	0.0142811	0.312622	-1.55185	0.031255	7e-06	0.0165789	414.655	484.976	134	94.8864	0.787146	-1.38802	1130	70	634.89	0.00706916	0.0104988	2.55e-05	2.81694e-05	1.13594	-0.358159	0.031231	6e-06	0.0126133	288.74	397.511	138	100.817	1.61451
0.00752056	0.00801856	0.003534	0.00377618	1.06919	-0.207517	0.027548	0.000847	0.0108846	92.0741	32.0071	70	0	0.703136	-1.51529	146	70	97.2839	0.00281763	0.00603293	1.7e-05	2.2239e-05	2.50932	5.55827	0.027541	1e-06	0.00662093	864.397	451.379	1130	0	-1.07775	-0.838761	1130	70	973.722	0.00205687	0.00528952	1.45e-05	1.40847e-05	3.10061	9.22142	0.027532	1e-06	0.00565066	655.87	516.914	1130	0	-0.165053
0.00698863	0.0087689	0.0026605	0.0030208	1.31321	0.118477	0.027626	7e-06	0.0110983	96.1	32.6975	70	0	0.418752	-1.8489	141	70	101.335	0.00301744	0.00664789	2.25e-05	2.37216e-05	2.618	5.7314	0.027625	6e-06	0.00725728	837.329	466.666	1130	0	-0.93617	-1.12849	1130	70	956.967	0.00211221	0.00571282	2.4e-05	2.2239e-05	3.31077	10.1369	0.027601	6e-06	0.00606395	614.96	518.306	674.5	675.324	-0.00749012
0.00143588	0.00759784	0.000163	9.93342e-05	7.92083	63.3997	0.065255	1.7e-05	0.0076824	71.6533	24.746	62	0	2.26442	3.21949	138	62	75.7522	0.00012812	0.000350337	1e-05	4.4478e-06	3.06271	8.91444	0.001564	7e-06	0.00036639	1097.32	163.4	1130	0	-4.416	18.2352	1130	313	1108.94	0.00107691	0.00659617	0.000111	0.000134917	9.23808	86.6577	0.065255	7e-06	0.00665088	328.07	454.061	62	0	1.18362
0.00839598	0.0276631	0.001167	0.00172278	3.95771	14.4673	0.13117	4e-06	0.0285997	107.628	35.2711	138	0	-0.215099	-1.97826	152	68	113.132	0.00238868	0.00768849	0.000175	0.000220907	3.633	11.8689	0.034664	6e-06	0.00798634	85.8421	37.3845	62	0	1.06642	-0.640939	180	62	93.4984	0.00361027	0.0158807	0.000166	0.000219425	6.51134	44.9941	0.13117	4e-06	0.0162083	95.21	37.8925	70	11.8608	0.469154
0.0113864	0.0258726	0.002422	0.00358344	3.61481	13.1316	0.131243	4e-06	0.0280757	115.387	37.5807	138	29.652	-0.314658	-1.72438	169	68	121.259	0.0183286	0.0338156	0.006129	0.00784888	2.8187	7.07323	0.146895	3.1e-05	0.0380701	109.474	44.4016	70	0	0.417543	-1.42179	197	70	117.916	0.00705959	0.0208863	2.5e-05	2.9652e-05	4.8072	24.287	0.131243	4e-06	0.0219479	113.14	40.1915	138	37.8063	0.0201412
0.0117251	0.0293445	0.001496	0.00220907	3.51932	11.4491	0.13121	1e-06	0.0313604	106.035	33.9627	126	17.7912	-0.132569	-1.96502	153	68	111.25	0.0158069	0.0346828	0.00296	0.00418538	3.0053	7.81343	0.14682	6e-06	0.0377463	107.651	37.5936	131	48.9258	0.0152663	-1.95905	164	70	113.882	0.00679698	0.0228158	2.5e-05	3.48411e-05	4.86281	23.4873	0.13121	1e-06	0.0236971	106.73	35.3933	126	37.065	-0.052272
0.0158845	0.0127435	0.013838	0.0138757	0.7582	0.26549	0.053316	6e-06	0.0202503	101.371	34.7885	70	0	0.183658	-1.99131	153	70	107.013	0.00858002	0.0122214	0.000798	0.00117274	1.44103	1.58217	0.053317	7e-06	0.0148554	671.2	515.724	1130	0	-0.218048	-1.97393	1130	70	844.031	0.00557726	0.0106422	2.5e-05	2.37216e-05	2.09321	4.19643	0.053291	6e-06	0.0119679	471.76	496.964	138	100.817	0.564815
0.00198745	0.00796863	0.0001545	9.34038e-05	5.60871	32.301	0.056684	2e-06	0.00816427	72.2	25.1287	62	0	2.19155	2.89805	138	62	76.3963	0.00401315	0.0128542	1.65e-05	1.70499e-05	3.44394	11.1103	0.056668	7e-06	0.0131558	938.5	394.082	1130	0	-1.40774	0.0154771	1130	131	1014.06	0.00159506	0.0071587	0.00014	0.000123797	6.34149	41.6718	0.05666	2e-06	0.00729923	245.46	389.356	62	0	1.8009
0.00400464	0.00823145	0.00103	0.00136103	2.26412	3.81539	0.028207	0.000112	0.00881102	82.3636	27.5074	70	0	1.43012	0.0762167	138	70	86.4386	0.000504876	0.00288399	8e-06	2.9652e-06	8.30094	71.1555	0.026483	5e-06	0.00291185	1042.87	280.425	1130	0	-2.85439	6.29214	1145	70	1079.5	0.00044934	0.00272261	8e-06	2.9652e-06	8.83941	80.8082	0.026483	5e-06	0.00274598	937.21	401.507	1130	0	-1.575
0.00524439	0.00741626	0.0026465	0.00159231	2.18512	3.61918	0.028026	0.00025	0.00900317	111.158	33.6842	138	0	-0.413816	-1.87607	138	70	116.021	0.00324058	0.00839432	1.75e-05	1.70499e-05	2.8613	7.03309	0.035175	6e-06	0.00893474	947	397.599	1130	0	-1.65458	0.761255	1130	70	1025.84	0.00200916	0.00519333	2.45e-05	2.74281e-05	3.87308	15.2411	0.028	6e-06	0.00554416	629.38	513.897	1130	0	-0.0461995
0.00737733	0.0101603	0.002575	0.00241367	1.23396	-0.341681	0.028023	9e-05	0.0124029	105.259	34.6239	138	0	-0.0700452	-2.06761	138	70	110.607	0.00276244	0.00818036	1e-05	4.4478e-06	3.30473	10.5228	0.044222	7e-06	0.00858095	974.575	371.858	1130	0	-1.91962	1.72083	1130	70	1042.2	0.00201658	0.0061489	1.95e-05	1.70499e-05	3.5105	10.9755	0.028023	6e-06	0.00644185	739.86	501.334	1130	0	-0.49291
0.00811167	0.0103485	0.0018625	0.00219573	0.888094	-1.0123	0.027334	5.8e-05	0.0130123	93.1667	33.4273	70	0	0.693046	-1.53325	153	70	98.7936	0.00355129	0.00791301	2.65e-05	2.89107e-05	2.31222	4.15823	0.034001	7e-06	0.00862165	880.657	443.91	1130	0	-1.18085	-0.603139	1130	70	984.783	0.0024859	0.00649056	2.4e-05	2.2239e-05	2.77161	6.39256	0.027082	7e-06	0.00691995	644.41	518.859	1130	0	-0.125211
0.0103248	0.00973068	0.00747	0.0097733	0.571361	-1.21994	0.027907	0.00044	0.0140861	95.6364	34.6093	70	0	0.573082	-1.67074	153	70	101.527	0.0048197	0.00836822	0.000368	0.000542632	1.68406	1.46105	0.027906	2e-06	0.00960268	807.821	481.385	1130	0	-0.792377	-1.38387	1145	70	938.535	0.00341967	0.00735863	1.75e-05	2.14977e-05	2.20962	3.64345	0.027882	2e-06	0.00808097	572.8	517.833	149.5	117.867	0.150633
0.00896513	0.0108313	0.002147	0.00313866	0.783856	-1.19896	0.027848	3e-05	0.0138777	93.6522	33.115	70	0	0.597791	-1.71147	138	70	99.0942	0.00269896	0.00712996	2e-05	1.63086e-05	2.72355	5.9909	0.027848	7e-06	0.00758027	980.208	366.532	1130	0	-2.00323	2.05216	1130	70	1045.66	0.0020782	0.00634353	2.2e-05	1.92738e-05	3.24343	9.22746	0.027824	7e-06	0.00664506	776.3	493.944	1130	0	-0.669013
0.00834271	0.00943237	0.004994	0.00648934	1.34008	1.13776	0.03773	0.000199	0.0124911	98.2857	33.4695	70	0	0.33378	-1.86518	153	70	103.674	0.003912	0.00689267	0.00019	0.000271316	1.97751	3.22392	0.027583	7e-06	0.00787919	764.677	497.023	1130	0	-0.602645	-1.65327	1145	70	909.924	0.00291995	0.0068107	2.5e-05	2.2239e-05	2.92032	8.89524	0.037705	7e-06	0.00737888	531.44	511.986	141	105.265	0.311767
0.00771279	0.00992909	0.002351	0.00309715	1.30509	0.454362	0.035188	5.4e-05	0.0124319	90.5714	30.6128	70	0	0.757069	-1.43478	138	70	95.4299	0.00317229	0.00726542	2.2e-05	2.07564e-05	2.67996	6.6625	0.035171	7e-06	0.00788141	886.25	440.863	1130	0	-1.22163	-0.505323	1145	70	988.484	0.00228423	0.0063119	2.1e-05	1.77912e-05	3.32391	10.9646	0.035171	6e-06	0.00668277	663.46	518.236	1130	0	-0.202959
0.000374638	0.000663563	5e-06	1.4826e-06	1.82268	2.46842	0.00252	4e-06	0.000757019	122.966	29.748	138	0	-1.42303	0.0470574	138	62	126.452	0.000218738	0.00054164	6e-06	1.4826e-06	2.61041	6.11075	0.002412	5e-06	0.00057813	1079.88	228.565	1130	0	-4.097	15.15	1145	70	1103.24	0.00021729	0.000483732	6e-06	2.9652e-06	2.49292	5.94442	0.002412	4e-06	0.000528083	524.87	497.453	138	100.817	0.39512
0.0037677	0.0052768	0.002638	0.000707942	2.87576	8.06207	0.026786	1.3e-05	0.00643699	121.217	34.7946	138	22.239	-0.723099	-1.36599	153	70	126.008	0.00321009	0.00905633	1.1e-05	8.8956e-06	2.94779	7.27141	0.036444	4e-06	0.00952906	974.204	370.358	1130	0	-1.92104	1.7481	1130	70	1041.01	0.00173358	0.004014	2.3e-05	2.66868e-05	4.16941	19.3052	0.026762	4e-06	0.00435389	581.83	506.498	153	123.056	0.152195
0.00609142	0.0090507	0.00263	0.00256193	1.60507	0.959526	0.02799	8.9e-05	0.0107953	107.091	34.3842	138	0	-0.174339	-2.02834	138	70	112.316	0.00302779	0.00825508	1.6e-05	1.33434e-05	2.85387	6.9664	0.038383	6e-06	0.0087348	958.791	388.638	1130	0	-1.77622	1.18114	1145	70	1033.47	0.00202862	0.00588419	1.9e-05	1.77912e-05	3.57031	11.8464	0.027975	5e-06	0.00619619	677.73	512.913	1130	0	-0.243794
0.0056567	0.00818286	0.002526	0.00209047	1.72432	1.56467	0.02713	4.2e-05	0.00984522	103.424	35.0812	70	0	0.075151	-2.02573	153	70	109.041	0.00279479	0.00706633	2e-05	1.92738e-05	2.57944	5.17507	0.027143	7e-06	0.00754974	960.045	386.754	1130	0	-1.77649	1.18351	1153	70	1033.94	0.00187264	0.00535145	2.3e-05	2.37216e-05	3.69521	13.2446	0.027123	7e-06	0.00564433	677.36	513.808	1130	0	-0.243762
0.017314	0.00928691	0.0171625	0.0140647	-0.250961	-1.39059	0.029075	0.001677	0.0196035	114.12	33.5545	138	0	-0.539883	-1.6979	153	70	118.856	0.0169876	0.00960732	0.0170005	0.014445	-0.244453	-1.42332	0.029075	1.7e-05	0.0194688	115.9	145.396	70	0	6.09012	38.1337	1095	70	184.797	0.00865727	0.0108655	2.75e-05	3.63237e-05	0.775422	-1.06317	0.029051	6e-06	0.0138502	115.01	104.982	131	63.7518	8.10299
0.0108406	0.00939346	0.007366	0.00812465	0.621016	-1.14106	0.027797	0.000474	0.0142799	110.625	33.9916	126	17.7912	-0.268722	-1.7402	168	70	115.625	0.0105369	0.00967677	0.007356	0.0092581	0.619213	-1.14764	0.027792	1.3e-05	0.0142431	159.154	245.395	70	0	3.54474	11.1438	1130	70	290.5	0.00547919	0.00870065	8.45e-05	0.000120832	1.52257	0.898189	0.027767	6e-06	0.0102453	135.86	179.343	126	83.0256	5.08588
0.00737943	0.00827458	0.003196	0.00390739	1.17481	0.0974563	0.027453	0.000112	0.0109763	96.5	33.8335	70	0	0.46456	-1.77968	153	70	102.059	0.00289315	0.00624065	2.25e-05	2.29803e-05	2.56995	5.94731	0.027453	6e-06	0.00683923	870.694	448.409	1130	0	-1.13311	-0.710125	1130	70	977.95	0.00208307	0.00543453	2.4e-05	2.52042e-05	3.19681	9.94973	0.027429	6e-06	0.00579465	653.92	516.304	1130	0	-0.162687
0.00494937	0.00623115	0.002712	0.00366647	1.6352	2.50651	0.027639	5e-06	0.00789788	103.902	39.7422	70	0	0.370815	-1.74391	169	70	111.07	0.00346375	0.00559537	0.000543	0.000796156	2.13074	4.83596	0.027644	6e-06	0.00654026	713.034	504.098	1130	0	-0.376748	-1.87148	1130	70	870.761	0.00204361	0.00453096	2.55e-05	2.74281e-05	3.08468	10.985	0.02762	5e-06	0.00494981	463.29	490.077	148	115.643	0.606946
0.0152869	0.0355541	0.0014705	0.00158564	2.94563	7.76311	0.153787	0.00022	0.0380679	75.2308	18.4788	70	0	2.994	7.24716	138	70	77.3822	0.0053112	0.0220683	2e-05	1.92738e-05	5.53998	31.3918	0.153787	6e-06	0.022553	1007.16	329.944	1130	0	-2.27166	3.21978	1130	70	1059.14	0.00399243	0.0190872	2e-05	1.92738e-05	6.53337	44.2283	0.153762	6e-06	0.0194067	764.86	499.145	1130	0	-0.623454
0.0108946	0.0110668	0.004875	0.00684072	0.475777	-1.63725	0.027437	0.000261	0.0153205	95.0526	33.7004	70	0	0.503047	-1.83538	138	70	100.553	0.00258654	0.00696221	1.4e-05	1.18608e-05	2.77925	6.29904	0.027552	5e-06	0.00738676	964.284	379.501	1130	0	-1.81985	1.34092	1130	70	1035.42	0.0020951	0.00617639	1.65e-05	1.55673e-05	3.25117	9.51116	0.027431	5e-06	0.00649275	799.13	483.78	1130	0	-0.764642
0.0107805	0.015207	0.002188	0.00318981	1.86471	3.91996	0.067645	5e-06	0.0184327	97.7	34.6083	70	0	0.407303	-1.86229	153	70	103.456	0.0049174	0.0113801	2.1e-05	2.14977e-05	3.10958	11.7146	0.067701	6e-06	0.0123222	891.329	438.154	1130	0	-1.26805	-0.386441	1145	70	991.818	0.00344218	0.00975463	2.4e-05	2.44629e-05	3.85987	18.2258	0.067645	5e-06	0.0102981	653.24	517.453	1130	0	-0.1632
0.00361576	0.00580453	0.0011075	0.00161752	2.26792	5.20646	0.027974	1.3e-05	0.00678914	95.58	35.7988	70	11.8608	0.385358	-1.83878	153	62	101.939	0.00214812	0.00458236	4e-06	4.4478e-06	2.29133	4.27879	0.019577	1e-06	0.00501921	964.5	379.834	1130	0	-1.80241	1.28829	1130	70	1035.2	0.00180788	0.00445763	2.45e-05	3.48411e-05	3.50996	13.6802	0.027968	1e-06	0.00478959	530.04	512.547	138	112.678	0.311519
0.000363848	0.00128621	6e-06	2.9652e-06	6.54225	46.2829	0.010076	3e-06	0.00132728	132.606	19.0157	138	0	-3.15228	8.10643	138	62	133.942	0.000203971	0.000364673	5.65e-05	8.30256e-05	2.54463	6.71033	0.001711	1e-06	0.000413133	719.971	497.586	1130	0	-0.344531	-1.93327	1130	70	871.015	0.00026302	0.000829528	6e-06	5.9304e-06	6.85614	55.8618	0.007522	1e-06	0.000866265	332.31	401.207	138	0	1.4708
0.00308643	0.00534443	0.00147	0.00170796	3.11769	9.99579	0.026497	6e-06	0.006094	90.9	32.5771	70	0	0.851981	-1.27606	153	70	96.3779	0.00133843	0.00466132	5e-06	5.9304e-06	4.83001	23.1674	0.027313	1e-06	0.00481757	968.043	371.848	1130	0	-1.83867	1.42706	1130	70	1036.05	0.0009369	0.00320416	8e-06	1.03782e-05	6.02414	41.0017	0.026488	1e-06	0.00332291	704.9	509.787	1130	0	-0.363095
0.0160112	0.0104197	0.016838	0.0155866	-0.154514	-1.62199	0.028438	0.000298	0.0190473	114.882	33.6604	138	0	-0.560722	-1.65675	153	70	119.619	0.0165835	0.0102221	0.017935	0.0139572	-0.229615	-1.56553	0.028431	0.0002	0.019426	95.9592	34.9088	70	0	0.615619	-1.54633	156	70	101.99	0.00816595	0.010919	0.000138	0.000202375	0.894738	-0.924002	0.028425	3e-06	0.013591	105.61	35.4044	124.5	46.7019	0.0161264
0.0119379	0.010297	0.010318	0.0128779	0.325901	-1.49192	0.028101	2e-06	0.0156764	107.763	34.8413	126	38.5476	-0.13497	-1.94121	153	70	113.114	0.00735792	0.00990295	0.0015565	0.00229581	1.02603	-0.540341	0.027999	6e-06	0.012273	598.758	519.303	174	154.19	0.0548704	-2.01855	1130	70	789.834	0.00456191	0.00855073	2.5e-05	2.52042e-05	1.74955	1.58033	0.027992	2e-06	0.00965375	412.18	473.275	138	100.817	0.846505
0.00772089	0.00878404	0.004843	0.00531809	2.12185	5.28463	0.043094	0.000183	0.0116003	95.8857	34.6943	70	0	0.598303	-1.57365	153	70	101.801	0.00415662	0.00747805	0.000482	0.000711648	2.86349	10.0744	0.043093	7e-06	0.0085052	731.985	500.304	1130	0	-0.457163	-1.79738	1145	70	884.452	0.00270231	0.00632388	2.5e-05	2.2239e-05	3.66647	16.6881	0.043069	7e-06	0.00684792	509.35	505.181	143	108.23	0.40114
0.000389047	0.00128098	0.000147	9.85929e-05	6.17928	41.1106	0.01023	4e-06	0.00133161	78.9767	31.6388	62	0	1.31709	-0.261294	138	62	85.01	0.000589429	0.00153171	8e-06	7.413e-06	2.57759	5.65273	0.005667	6e-06	0.00158933	1054.29	283.297	1130	0	-2.97805	7.41327	1130	1130	1089.06	0.00035062	0.00119728	0.0001325	0.000138623	6.58493	47.4189	0.01023	4e-06	0.00124181	215.52	356.487	62	0	2.13859
0.00779694	0.00921092	0.002672	0.00137882	1.27522	-0.0529954	0.028222	1.6e-05	0.0120168	128.536	24.3833	138	0	-1.93233	1.85583	153	70	130.796	0.0169638	0.013072	0.013834	0.0194917	0.0243114	-1.73863	0.037106	2.4e-05	0.021287	92.6774	33.5891	70	0	0.758169	-1.41283	156	70	98.3917	0.00538013	0.00843543	0.002631	0.00380954	1.77188	1.6351	0.028197	4e-06	0.00996949	117.42	32.0638	138	0	-0.783003
0.0108155	0.00920282	0.009071	0.0118371	0.346075	-1.42728	0.026805	0.000108	0.0140431	98.7895	34.9771	70	0	0.342781	-1.91255	153	70	104.491	0.00258549	0.00630603	1.5e-05	1.03782e-05	2.55226	5.44155	0.026804	7e-06	0.00677937	976.469	370.056	1130	0	-1.95003	1.83628	1130	70	1043.43	0.00209425	0.00574975	2.1e-05	1.77912e-05	2.95253	7.8097	0.026779	7e-06	0.0060922	809.71	480.242	1130	0	-0.814519
0.0065659	0.00712501	0.0040165	0.00516093	1.21962	0.810868	0.02808	8e-06	0.00960128	96.1	32.6975	70	0	0.418752	-1.8489	141	70	101.335	0.00283229	0.00563883	2.25e-05	2.29803e-05	2.41509	5.77223	0.028064	7e-06	0.00627407	835.114	469.418	1130	0	-0.933762	-1.136	1130	70	956.358	0.0019826	0.00487758	2.2e-05	2.07564e-05	3.07237	9.94464	0.028058	6e-06	0.00524248	613.41	519.366	637.5	730.181	-0.00616639
0.00734021	0.00938061	0.002135	0.00254414	1.05126	-0.536515	0.027826	1.6e-05	0.0117784	93	31.6017	70	0	0.596016	-1.66432	138	70	98.0408	0.00288028	0.00679828	1.7e-05	1.63086e-05	2.53833	5.19951	0.027837	5e-06	0.00733967	914.764	422.166	1130	0	-1.4115	0.00101062	1130	70	1006.25	0.0020738	0.00589572	2.15e-05	2.29803e-05	3.17296	9.05025	0.027813	5e-06	0.00622194	684.67	515.368	1130	0	-0.283565
0.00634606	0.00605995	0.0041525	0.00428397	1.49052	2.29329	0.027336	0.000196	0.00870907	97.4688	34.1344	70	0	0.431186	-1.78065	152	70	103.097	0.00298304	0.00520747	3.5e-05	4.67019e-05	2.33366	6.11446	0.027336	7e-06	0.00596804	767.868	493.941	1130	0	-0.608624	-1.64402	1130	70	911.049	0.00204733	0.0044905	2.5e-05	2.52042e-05	3.00098	10.4484	0.027312	7e-06	0.00491472	553.34	514.068	144	109.712	0.229937
0.00436894	0.00661143	0.0026295	0.00144183	2.20914	3.43225	0.024018	0.000305	0.00784303	114.441	33.4131	138	0	-0.568743	-1.69066	153	70	119.081	0.00226153	0.00766351	1.25e-05	9.6369e-06	3.62866	11.9753	0.038327	5e-06	0.00793436	1018.65	325.846	1130	0	-2.5037	4.34068	1130	70	1068.75	0.00149261	0.00433769	1.6e-05	1.4826e-05	4.25133	17.9146	0.024018	5e-06	0.00456676	711.22	505.376	1130	0	-0.366227
0.0165421	0.0100958	0.01772	0.0137793	-0.266457	-1.45365	0.028716	0.000291	0.0193258	116.122	34.261	138	0	-0.567007	-1.62372	153	70	120.972	0.0157143	0.0107837	0.017721	0.0143827	-0.213408	-1.59535	0.028715	8e-06	0.0189986	99.0784	37.145	70	0	0.535283	-1.56347	178	70	105.685	0.00810571	0.0108409	5.95e-05	8.37669e-05	0.885004	-0.919449	0.028691	6e-06	0.0134927	107.43	36.5964	137	28.1694	0.00511559
0.0112357	0.00865252	0.009078	0.00824919	0.667132	-0.903736	0.027993	0.00024	0.0141272	109.061	33.1508	126	17.7912	-0.296713	-1.86631	153	70	113.89	0.0116312	0.00879919	0.009155	0.00837817	0.609784	-0.991579	0.027993	0.000196	0.0145325	119.314	148.771	70	0	6.12853	38.7734	1130	70	189.564	0.00593193	0.00854359	0.000122	0.000176429	1.38445	0.671326	0.027968	6e-06	0.0103659	114.29	108.34	98	41.5128	8.21358
0.00796392	0.00806078	0.0051425	0.00583774	1.00485	-0.242079	0.026577	0.000786	0.0112206	95.3462	33.0683	70	0	0.513877	-1.70823	153	70	100.709	0.00282105	0.00606448	8.5e-06	9.6369e-06	2.4996	5.63212	0.026595	1e-06	0.00665126	905.041	427.105	1130	0	-1.35169	-0.158813	1130	70	999.526	0.00208758	0.00534422	2.25e-05	2.89107e-05	3.06365	9.12068	0.026553	1e-06	0.00571254	694.52	512.054	1130	0	-0.322803
0.00783376	0.0209297	0.000719	0.00104079	3.98525	16.5712	0.119307	6e-06	0.0221468	78.898	28.5571	70	11.8608	1.52407	0.428255	138	62	83.8078	0.00297725	0.00720238	5e-06	5.9304e-06	2.54603	5.8591	0.033482	1e-06	0.00772795	968.235	360.328	1130	0	-1.7528	1.16084	1130	131	1031.88	0.00383854	0.0150916	1.65e-05	2.29803e-05	5.93972	38.3547	0.119283	1e-06	0.0154988	532.46	515.38	138	112.678	0.285017
0.00701209	0.00843777	0.0023715	0.00349894	1.17117	0.323649	0.030546	3e-06	0.0108753	92.5882	31.2314	70	0	0.622583	-1.61708	138	70	97.5669	0.00363191	0.00695013	5e-05	6.37518e-05	2.14213	3.91343	0.030541	7e-06	0.00779508	818.212	475.978	1130	0	-0.843249	-1.29987	1130	70	944.772	0.00239731	0.0058794	2.5e-05	2.66868e-05	2.88372	8.08314	0.030516	3e-06	0.00632208	571.5	518.093	142	106.747	0.151631
0.0084924	0.016027	0.002205	0.00202671	3.13694	10.1187	0.076465	0.000397	0.0178525	88.48	30.3481	70	0	0.941743	-1.12926	141	70	93.3428	0.00282824	0.00997763	7e-06	7.413e-06	5.77483	37.4867	0.076419	1e-06	0.0103065	951.507	391.742	1130	0	-1.69703	0.902638	1130	70	1028	0.00213486	0.00870346	1.1e-05	1.33434e-05	6.75421	51.5627	0.076419	1e-06	0.0089191	735.75	505.96	1130	0	-0.491769
0.000358857	0.000683645	5e-06	2.9652e-06	2.90233	11.4528	0.004206	3e-06	0.000768166	126.545	30.9446	138	0	-1.39093	0.190072	153	62	130.226	0.000606217	0.0010785	7e-06	2.9652e-06	1.80058	2.83865	0.004206	5e-06	0.00121659	954.739	390.769	1130	0	-1.61374	0.644853	1130	137	1028.39	0.00029332	0.000626669	6e-06	4.4478e-06	3.20323	13.911	0.00419	3e-06	0.000689074	317.03	396.698	138	4.4478	1.53778
0.0107709	0.0293203	0.002035	0.00300894	3.65598	12.0743	0.131054	1e-06	0.0309893	105.179	33.9037	126	34.8411	-0.0679493	-1.93388	153	68	110.415	0.0105011	0.0280392	0.0024845	0.00366499	3.9325	14.5266	0.134953	1e-06	0.0296413	110.795	36.1158	137	13.3434	-0.242873	-1.9528	153	70	116.406	0.0060317	0.022503	2.6e-05	3.7065e-05	5.11544	25.3967	0.131054	1e-06	0.0231884	107.65	34.8278	126	29.652	-0.139815
0.00883231	0.00905254	0.0046525	0.0057384	0.882486	-0.640179	0.027816	2e-06	0.0125798	109.458	32.8491	126	17.7912	-0.309178	-1.80572	153	70	114.183	0.00821417	0.00896285	0.003705	0.00536108	0.983387	-0.432884	0.027814	5e-06	0.0120938	104.212	39.2944	70	0	0.308902	-1.8066	178	70	111.24	0.00427137	0.00762788	6.9e-05	9.41451e-05	1.90339	2.44971	0.027791	2e-06	0.00870904	106.73	36.258	126	51.891	0.0563983
0.0216353	0.0356856	0.0139465	0.0151759	2.97382	8.35662	0.162007	1.6e-05	0.0413989	94.3043	32.2262	70	0	0.545682	-1.71225	141	70	99.5453	0.0183761	0.0338057	0.0061025	0.00902755	3.22454	10.2273	0.162017	7e-06	0.0382013	377.556	453.952	141	105.265	1.05386	-0.881979	1153	70	587.2	0.0099601	0.0263732	5.5e-05	7.33887e-05	4.49206	21.496	0.161995	5e-06	0.0280677	247.26	361.834	130	88.956	2.01107
0.00749194	0.0254917	0.000259	0.000274281	4.67607	22.7094	0.156508	1.9e-05	0.0263191	97.0612	20.797	104	0	0.125905	-0.582933	138	70	99.2198	0.00524588	0.0223876	8e-06	8.8956e-06	6.06674	37.8796	0.156502	7e-06	0.0227793	975.569	361.649	1130	0	-1.83297	1.39013	1130	131	1039.21	0.00367125	0.0181399	3.55e-05	4.22541e-05	6.95494	51.7073	0.156483	7e-06	0.0184186	545.1	510.96	138	100.817	0.274115
0.000629537	0.00124542	0.000135	0.000181619	2.72768	8.3877	0.006647	4e-06	0.00138516	95.1111	37.3574	70	11.8608	0.281151	-1.94399	138	62	102.058	0.00033413	0.00105668	7e-06	2.2239e-06	4.69731	24.3601	0.006617	5e-06	0.00109724	1065.2	248.368	1130	0	-3.42257	9.9724	1130	156	1093.15	0.00035694	0.00094252	1.65e-05	1.77912e-05	4.03511	19.477	0.006617	4e-06	0.00100343	541.35	514.692	138	112.678	0.268892
0.0035442	0.00589759	0.0020815	0.00170202	2.91448	8.18963	0.026273	0.000333	0.00675306	101.7	40.0554	70	0	0.407243	-1.89004	153	70	108.936	0.000898588	0.00400213	8e-06	2.9652e-06	5.61362	31.1298	0.026314	3e-06	0.00407729	1027.14	306.884	1130	0	-2.61723	4.93622	1130	70	1071.45	0.00071887	0.00293971	1.05e-05	6.6717e-06	7.06355	55.6121	0.026257	3e-06	0.00301202	842.05	462.464	1130	0	-0.970197
0.00789904	0.0104212	0.003742	0.00444113	1.93577	3.33331	0.043779	9.5e-05	0.0129159	92.7308	32.0144	70	0	0.636571	-1.62278	141	70	97.9005	0.00279565	0.00716945	2.1e-05	2.07564e-05	3.69512	15.0898	0.043734	6e-06	0.00764997	892.297	433.872	1130	0	-1.25927	-0.403144	1130	70	990.907	0.00206878	0.00627166	2.2e-05	2.2239e-05	4.40428	21.8197	0.043734	6e-06	0.00657421	684.41	513.138	1130	0	-0.281708
0.00400061	0.00636346	0.0026255	0.00150336	2.68234	6.17957	0.027887	0.000171	0.00745776	112.87	33.1854	138	0	-0.522925	-1.76348	138	70	117.545	0.00306039	0.00945174	8e-06	1.11195e-05	3.41605	10.5973	0.045782	1e-06	0.00985124	881.185	440.393	1130	0	-1.1783	-0.605774	1130	70	983.281	0.00184037	0.0046985	4.3e-05	6.07866e-05	4.12712	17.4045	0.027869	1e-06	0.00502415	527.76	502.438	138	100.817	0.354803
0.0152248	0.00900088	0.0142555	0.0123501	0.0328687	-1.3361	0.028267	0.001069	0.0176406	116.36	34.2719	138	0	-0.52579	-1.54424	168	70	121.205	0.0151612	0.00909495	0.014256	0.0123975	0.00515313	-1.31268	0.028267	2e-05	0.0176331	97.6	38.015	70	0	0.715917	-1.26344	185	70	104.604	0.00761239	0.00991127	7e-05	9.93342e-05	0.940017	-0.633206	0.028243	6e-06	0.0124579	106.98	37.2222	126	72.6474	0.103771
0.00613268	0.00743196	0.002765	0.00289552	1.53357	1.2773	0.027842	0.0001	0.00954264	104.258	36.8438	70	0	0.200914	-1.83412	162	70	110.379	0.00336991	0.00660429	2.8e-05	4.15128e-05	2.29893	4.3762	0.027855	6e-06	0.00737162	743.493	501.49	1130	0	-0.506735	-1.75617	1130	70	894.779	0.00232524	0.00568418	2.3e-05	2.37216e-05	2.96882	8.25811	0.027835	5e-06	0.00611503	545.33	511.312	153	123.056	0.267819
0.0121699	0.0125277	0.005668	0.00833518	0.498813	-1.26598	0.040113	4.6e-05	0.0172985	96.2963	35.1369	70	0	0.542803	-1.71208	153	70	102.283	0.00468475	0.00954895	2.2e-05	2.2239e-05	1.96499	2.6231	0.040063	7e-06	0.0105773	890.137	439.318	1130	0	-1.24525	-0.444346	1145	70	991.313	0.00341987	0.00839887	2.45e-05	2.29803e-05	2.50762	5.24441	0.040063	7e-06	0.00902946	675.8	515.899	1130	0	-0.244934
0.0104322	0.0137246	0.002607	0.00335957	1.61598	2.15373	0.052405	0.000682	0.0169331	92.6667	32.9848	70	0	0.649007	-1.66204	138	70	98.0544	0.00229949	0.00763651	1e-05	5.9304e-06	4.45247	22.4979	0.052446	3e-06	0.00793049	1004.9	338.113	1130	0	-2.27817	3.2484	1130	70	1059.6	0.00188566	0.00695608	1.1e-05	8.1543e-06	4.98756	28.4326	0.052405	3e-06	0.00717348	840.7	466.681	1130	0	-0.971232
0.00668494	0.0227479	0.0002205	0.000300968	4.83196	25.2124	0.14737	6e-06	0.0235069	76.5926	27.9207	62	0	1.68532	0.94461	138	62	81.4344	0.00350461	0.0124839	3e-06	2.2239e-06	3.93971	15.1233	0.066189	1e-06	0.0128352	1061.15	248.227	1130	0	-3.32118	9.39471	1153	137	1089.18	0.00360987	0.0169749	2.15e-05	2.89107e-05	6.79491	50.8694	0.14737	1e-06	0.0172713	529.49	521.196	138	112.678	0.277456
0.000305729	0.00054041	4e-06	2.9652e-06	1.60353	2.00605	0.002396	1e-06	0.000616898	132.441	19.2267	138	0	-2.86812	6.44506	150	70	133.806	0.00022039	0.000478807	8e-06	2.9652e-06	1.99528	2.52956	0.001675	6e-06	0.000521762	1055.07	270.339	1130	0	-3.17325	8.30744	1130	70	1088.34	0.00019782	0.000429347	7e-06	5.9304e-06	1.94365	2.27415	0.001665	1e-06	0.000470774	510.72	487.589	138	0	0.482891
0.0052449	0.0082318	0.002584	0.0022921	2.02771	2.65713	0.028899	0.000261	0.00964809	105.581	35.1205	138	22.239	-0.0431467	-2.03174	153	70	111.09	0.00239443	0.00750505	1.6e-05	1.33434e-05	3.51863	11.1574	0.035573	6e-06	0.00782578	963	379.316	1130	0	-1.80887	1.32267	1145	70	1034	0.00165216	0.00513451	2e-05	1.77912e-05	4.28393	18.1212	0.028879	6e-06	0.00536928	697.2	507.978	1130	0	-0.320373
0.00720689	0.0104639	0.000264	0.000180877	1.08486	-0.571375	0.028052	0.000115	0.0126447	110.169	22.9222	104	0	-0.0807128	-0.713335	153	70	112.496	0.0163727	0.0107904	0.0194	0.0119142	-0.154153	-1.46234	0.035403	2e-05	0.0195059	96.6207	35.1856	70	0	0.555631	-1.64423	156	70	102.62	0.00511689	0.00938025	0.000187	0.000241664	1.60699	0.892498	0.028045	5e-06	0.0106439	106.24	27.5652	104	50.4084	0.0212723
0.0158206	0.0101683	0.0177205	0.0141232	-0.148618	-1.5999	0.027813	1.6e-05	0.0187514	114.4	34.0696	138	0	-0.483949	-1.67246	161	70	119.268	0.0162656	0.0101776	0.0185645	0.0130506	-0.224972	-1.5673	0.027817	2.1e-05	0.0191333	97.86	36.2379	70	0	0.528987	-1.68399	157	70	104.228	0.00818335	0.0108233	4.25e-05	5.85627e-05	0.870786	-0.964287	0.027793	6e-06	0.0135255	106.13	35.9659	126	48.9258	0.025021
0.00839174	0.0100264	0.0038605	0.00449302	1.32997	0.838813	0.039236	1.6e-05	0.0129612	99.7059	34.5074	70	0	0.326551	-1.80494	157	70	105.342	0.00399782	0.0081615	4.5e-06	5.1891e-06	2.44105	5.51019	0.039235	1e-06	0.00903235	774.227	490.845	1130	0	-0.629745	-1.61637	1130	70	914.716	0.00285319	0.00702354	1.2e-05	1.4826e-05	3.02371	9.20211	0.039229	1e-06	0.00754834	544.89	511.577	144	109.712	0.269152
0.00648243	0.00839607	0.002645	0.000235733	1.44294	0.344207	0.026566	4.8e-05	0.0104619	120.261	30.5305	138	0	-1.01891	-0.999703	138	70	123.912	0.00193704	0.00683207	9e-06	2.9652e-06	3.98998	15.0041	0.037332	7e-06	0.00705855	1035.43	301.171	1130	0	-2.79574	5.90416	1130	70	1077.79	0.00151791	0.00461869	2.05e-05	2.00151e-05	4.20597	17.0867	0.025139	7e-06	0.00483973	824.94	468.683	1130	0	-0.864656
0.00467952	0.00740206	0.001851	0.00181174	2.04951	2.97174	0.026907	5.1e-05	0.00865569	98.2581	36.4207	70	0	0.487171	-1.75347	153	70	104.586	0.00210439	0.00616769	2e-05	1.92738e-05	3.62427	12.5193	0.032201	7e-06	0.00647438	979.246	368.028	1130	0	-1.97873	1.95392	1130	70	1045.18	0.00145203	0.00455939	2.25e-05	2.00151e-05	4.36253	19.3907	0.026883	7e-06	0.00476325	706.14	511.007	1130	0	-0.366412
0.0109922	0.0106647	0.0062575	0.00840338	0.532727	-1.44435	0.027588	1e-05	0.0152059	100.706	35.1857	70	0	0.245638	-1.96671	150	70	106.505	0.0056795	0.00943034	0.000352	0.000520393	1.46609	0.54231	0.027595	1e-06	0.0109472	749.773	498.454	1130	0	-0.544113	-1.70794	1130	70	898.249	0.00374847	0.00806523	1.6e-05	2.07564e-05	2.15004	3.14634	0.027574	1e-06	0.00885711	529.09	508.952	139.5	103.041	0.32076
0.00738607	0.00957411	0.002077	0.00256638	1.09077	-0.499748	0.027397	1.6e-05	0.0119559	95.4286	32.3722	70	0	0.445759	-1.82912	138	70	100.584	0.0028959	0.00691897	1.65e-05	2.14977e-05	2.58292	5.37754	0.027401	1e-06	0.0074561	904.139	426.618	1130	0	-1.32525	-0.224507	1130	70	998.47	0.00208505	0.0059963	1.65e-05	1.70499e-05	3.22196	9.30236	0.027377	1e-06	0.00632009	677.7	513.803	1130	0	-0.248535
0.00858432	0.00855861	0.00514	0.00707719	0.78142	-0.727304	0.027226	2e-05	0.0120327	96.5882	32.4496	70	0	0.375329	-1.87531	138	70	101.741	0.00442174	0.00737415	8.75e-05	0.000123797	1.71316	1.84799	0.027226	8e-06	0.00855021	713.242	505.93	1130	0	-0.37463	-1.87234	1130	70	872.239	0.00291867	0.00632714	2.4e-05	2.2239e-05	2.38884	4.89291	0.027202	6e-06	0.00693909	503.58	504.581	139.5	103.041	0.431016
0.010462	0.0122334	0.0040135	0.00507272	1.14911	0.196966	0.044195	0.000811	0.015902	86.625	29.7815	70	0	1.16509	-0.537526	153	70	91.3995	0.00332621	0.0083479	9.5e-06	1.11195e-05	2.96455	8.59776	0.044197	1e-06	0.00893499	918.474	413.305	1130	0	-1.40767	0.00327476	1130	70	1006.07	0.00252792	0.00739602	1.7e-05	1.85325e-05	3.53208	12.7286	0.044173	1e-06	0.00778103	718.83	507.057	1130	0	-0.412482
0.00735317	0.00930985	0.0025325	0.00297706	1.23578	-0.00711269	0.027496	3e-06	0.0117762	114.238	35.4826	138	22.239	-0.409014	-1.78034	153	70	119.496	0.00459034	0.0082371	0.0004215	0.000615279	1.81352	1.95593	0.027502	6e-06	0.00936756	746.466	499.134	1130	0	-0.523167	-1.72705	1130	70	895.572	0.00321782	0.00706422	2.5e-05	2.9652e-05	2.49005	5.12226	0.027477	3e-06	0.00773036	480.93	492.256	138	100.817	0.544641
0.00039966	0.000742679	0.000158	0.000232768	3.39358	13.7575	0.00437	0	0.000837194	116.962	26.5388	104	50.4084	-0.444579	-1.02227	153	70	119.88	0.000332532	0.000798269	2e-06	1.4826e-06	3.28923	12.5077	0.004418	1e-06	0.000856885	1032.98	293.319	1130	0	-2.68473	5.52692	1130	70	1072.96	0.00023248	0.000575053	3e-06	2.9652e-06	4.50184	25.8956	0.00437	0	0.000617597	547.49	501.472	138	100.817	0.291886
0.00535157	0.00751631	0.00265	0.00189995	1.99725	2.7352	0.027502	0.000285	0.0091242	117.6	31.6942	138	0	-0.829594	-1.3536	138	70	121.659	0.00187641	0.00686785	1e-05	4.4478e-06	4.12609	16.0213	0.03477	7e-06	0.00707209	1005	333.97	1130	0	-2.28425	3.35506	1130	70	1058.29	0.00161365	0.00473715	2e-05	1.77912e-05	4.23293	18.2502	0.027482	7e-06	0.00498197	738.78	495.048	1130	0	-0.472685
0.0148987	0.0105481	0.016399	0.0156385	-0.0945284	-1.71682	0.027645	0.000405	0.0181674	109.714	35.066	138	0	-0.245185	-1.94446	153	70	115.029	0.00776111	0.0107104	0.000479	0.000710165	0.933987	-0.900924	0.027633	1e-06	0.0131599	660.938	515.675	1130	0	-0.190624	-1.97053	1130	70	835.864	0.00521468	0.00943134	2.4e-05	3.26172e-05	1.52806	0.635447	0.027621	1e-06	0.0107356	468.01	492.091	138	100.817	0.584312
0.0148867	0.00994593	0.0149335	0.0149972	0.00219718	-1.54885	0.02853	0.000107	0.0178482	112.92	32.8732	138	8.8956	-0.500394	-1.6936	153	70	117.516	0.0144088	0.00989439	0.0137175	0.0147993	0.0747869	-1.53882	0.028535	3.1e-05	0.0174228	96.08	35.5332	70	0	0.643564	-1.4841	171	70	102.317	0.0074792	0.0102041	6.75e-05	9.56277e-05	1.00903	-0.603086	0.028511	6e-06	0.0126104	104.5	35.0914	98	41.5128	0.0762822
0.00912603	0.00840416	0.0047145	0.00564352	0.717534	-0.90638	0.027453	0.000416	0.0123222	103.118	34.1155	98	41.5128	0.0852598	-1.93588	153	70	108.457	0.00489186	0.00758276	0.0008605	0.00127133	1.51584	1.0549	0.027452	2e-06	0.00897537	663.909	515.647	1130	0	-0.190779	-1.97883	1130	70	838.235	0.00322888	0.00655821	2.5e-05	3.26172e-05	2.16717	3.66462	0.027428	2e-06	0.0072805	473.24	496.233	138	100.817	0.56063
0.00977523	0.0115692	0.005077	0.00687037	1.42708	1.70753	0.048328	7.1e-05	0.0150028	98.0645	33.8279	70	0	0.356139	-1.86996	153	70	103.557	0.00441777	0.00910209	3.5e-05	4.15128e-05	2.59303	7.19693	0.048379	7e-06	0.010058	803.333	482.393	1130	0	-0.772078	-1.40999	1145	70	935.241	0.00304826	0.00780688	2.5e-05	2.29803e-05	3.29607	12.1018	0.048328	7e-06	0.00834445	584.7	517.352	141.5	106.006	0.108151
0.00886123	0.00993571	0.002328	0.00305119	0.770096	-1.05463	0.027211	0.000263	0.0132068	109.486	37.1312	138	22.239	-0.105623	-1.9629	153	70	115.44	0.00477091	0.00873985	2.1e-05	2.66868e-05	1.8022	2.14272	0.03482	3e-06	0.00989805	860.938	456.654	1130	0	-1.07384	-0.842584	1130	70	972.903	0.00310143	0.00668868	2.5e-05	2.89107e-05	2.38167	4.81544	0.027186	3e-06	0.00734234	597.93	514.825	157	128.986	0.067325
0.00664776	0.00929358	0.001238	0.00155228	1.12808	-0.388005	0.027268	1e-06	0.0112954	88.7586	30.9304	70	0	0.951544	-1.13	138	70	93.8179	0.00271494	0.00672754	1.9e-05	2.52042e-05	2.57482	5.31425	0.027269	1e-06	0.00721064	941.183	403.221	1130	0	-1.60858	0.605089	1165	70	1022.8	0.00192785	0.00578632	1.3e-05	1.63086e-05	3.24465	9.43203	0.027244	1e-06	0.00607151	693.98	516.096	1130	0	-0.323813
0.00146743	0.00392123	0.0001745	0.000167534	4.46111	21.7791	0.02647	7e-06	0.00416436	84.6341	34.5823	62	0	0.887205	-1.21788	138	62	91.3471	0.00263017	0.00541039	1.45e-05	1.11195e-05	1.67627	1.13222	0.016887	7e-06	0.0058791	902.222	438.816	1130	0	-1.23146	-0.494632	1130	70	997.931	0.00120355	0.00358581	0.0001485	0.000183842	4.97637	27.3815	0.026446	7e-06	0.00376537	231.8	365.656	62	0	2.01142
0.000441638	0.000837026	5e-06	1.4826e-06	2.45689	6.42935	0.004035	3e-06	0.000938483	121.574	30.0866	138	0	-1.22829	-0.481006	138	62	125.165	0.000266038	0.000680492	8e-06	2.9652e-06	3.67984	15.99	0.004054	5e-06	0.000724644	998.132	341.404	1130	0	-2.11551	2.53099	1130	137	1053.86	0.00021795	0.000550623	8e-06	5.9304e-06	3.95091	20.8657	0.004002	3e-06	0.000589624	586.15	504.948	140	103.782	0.152478
0.00421439	0.00587522	0.002635	0.00030245	2.7437	6.95793	0.027144	1.4e-05	0.00718349	125.843	28.1435	138	0	-1.40287	0.132731	153	70	128.892	0.00442249	0.011037	6e-06	5.9304e-06	2.68105	5.86889	0.04573	2e-06	0.0117851	793.367	489.61	1130	0	-0.723239	-1.49826	1145	70	929.654	0.00216702	0.00467102	0.000426	0.000630105	3.81447	15.505	0.027138	2e-06	0.00512798	452.93	478.648	138	100.817	0.702215
0.0109842	0.0111228	0.004267	0.0062373	0.483893	-1.52503	0.027986	5e-06	0.015553	114.72	34.1169	138	0	-0.519848	-1.68904	153	70	119.588	0.010431	0.0117798	0.0029315	0.00434328	0.573907	-1.4273	0.031366	2e-06	0.0156459	328.92	431.142	137	99.3342	1.28935	-0.309225	1130	70	538.845	0.00549218	0.00953268	0.000133	0.000193479	1.53094	0.673018	0.02798	2e-06	0.0109603	221.82	322.746	138	100.817	2.40153
0.0117476	0.0104216	0.0103895	0.0131744	0.365026	-1.43641	0.028961	6.3e-05	0.0155955	102.219	35.0444	70	0	0.15211	-1.99238	153	70	107.881	0.00558331	0.00920028	2.9e-05	3.26172e-05	1.45188	0.617985	0.028966	7e-06	0.0107039	739.176	502.136	1130	0	-0.487173	-1.77294	1145	70	891.523	0.00379665	0.00799795	2.5e-05	2.37216e-05	2.06394	2.90946	0.028941	7e-06	0.00881715	535.35	510.098	141	105.265	0.306044
0.00705541	0.00862605	0.002951	0.00306453	1.46816	0.88226	0.029156	8.4e-05	0.0110196	96.9259	33.2415	70	0	0.379919	-1.89641	141	70	102.268	0.00264503	0.00622303	1e-05	1.33434e-05	2.99177	8.57796	0.029156	1e-06	0.00672248	865.562	450.048	1130	0	-1.08592	-0.812273	1130	70	974.149	0.00193087	0.00540939	1.9e-05	2.37216e-05	3.67036	13.5852	0.029131	1e-06	0.00571814	658.03	514.993	1130	0	-0.169263
0.00743611	0.00872856	0.0027325	0.00336031	1.15749	0.0979994	0.029808	0.000193	0.0113474	91.2857	31.6846	70	0	0.758856	-1.42878	146	70	96.4424	0.00289167	0.00648224	2.1e-05	2.81694e-05	2.60167	6.14596	0.029801	1e-06	0.00705674	886.083	438.781	1130	0	-1.21962	-0.507205	1130	70	987.42	0.00208219	0.0056345	2.1e-05	2.07564e-05	3.23499	10.2422	0.029776	1e-06	0.00598044	663.54	516.708	1130	0	-0.202349
0.00789868	0.00909635	0.0035465	0.00450117	1.16439	0.197714	0.033023	3.1e-05	0.0119457	94.5882	31.911	70	0	0.496104	-1.76519	138	70	99.6759	0.00406968	0.00760234	0.000242	0.000348411	2.10504	3.62871	0.033073	7e-06	0.00857218	768.485	492.009	1130	0	-0.623529	-1.62215	1130	70	910.48	0.00268599	0.0064461	2.55e-05	2.29803e-05	2.83138	7.62123	0.033023	7e-06	0.0069535	539.36	512.068	138	100.817	0.273502
0.0151485	0.0356012	0.002332	0.00205044	2.83101	7.22685	0.149311	0.000788	0.0379021	73.2381	14.8388	70	0	3.9487	14.2789	138	70	74.656	0.00404792	0.0188985	9e-06	8.8956e-06	6.42214	43.6675	0.149301	2e-06	0.0192098	1027.33	303.601	1130	0	-2.58936	4.78675	1130	126	1070.71	0.00319792	0.0168104	9e-06	8.8956e-06	7.34965	57.3342	0.149286	2e-06	0.0170291	826.97	474.561	1130	0	-0.914101
0.013215	0.0273407	0.001441	0.00139587	2.5336	5.55418	0.113029	7.8e-05	0.0299539	81.3333	25.7753	70	0	1.70016	0.924667	138	70	85.19	0.00567063	0.0189475	1e-05	1.33434e-05	4.31165	18.9699	0.113103	1e-06	0.0196478	968.671	366.527	1130	0	-1.83341	1.41114	1130	70	1034.77	0.0039697	0.0159946	1.3e-05	1.63086e-05	5.31142	29.4112	0.113029	1e-06	0.0164021	702.47	510.729	1130	0	-0.361839
0.00393029	0.00840521	0.00022	0.00029059	2.21883	3.28366	0.027568	1e-05	0.00921285	92.0517	36.9079	66	5.9304	0.480611	-1.76689	153	62	99.0567	0.00381293	0.00904484	2e-05	1.92738e-05	2.0857	2.55131	0.027553	6e-06	0.00971595	925.905	416.735	1130	0	-1.51069	0.310421	1130	70	1013.33	0.00228626	0.00665786	9.5e-05	0.000128986	3.2418	9.09065	0.027509	5e-06	0.00700791	442.27	493.757	138	112.678	0.65782
0.000459778	0.000855734	0.000132	0.000101558	2.19293	2.97201	0.002807	5e-06	0.000967233	77.6444	28.3518	68	8.8956	1.62268	0.699102	138	62	82.6048	0.0002515	0.000361173	0.000159	2.29803e-05	2.17018	3.27942	0.001267	0.0001	0.000425033	148.4	9.81156	156	0	-0.348569	-2.055	156	137	148.692	0.00133991	0.00900267	0.000143	9.34038e-05	9.58085	91.4733	0.090096	5e-06	0.0090572	84.72	34.4457	68	8.8956	1.10652
0.000250673	0.000649856	0.000107	6.74583e-05	4.21722	18.8971	0.003922	1e-06	0.000690672	93.5385	34.0786	68	0	0.540722	-1.73651	138	62	99.4407	0.000156146	0.000520787	3e-06	1.4826e-06	3.66334	13.1688	0.002759	2e-06	0.000538471	1020.54	314.236	1130	0	-2.49318	4.36098	1130	70	1066.86	0.00014725	0.000371685	5.5e-06	5.1891e-06	3.30701	10.112	0.001743	1e-06	0.000398059	538.5	513.939	138	103.782	0.273704
0.00188143	0.00551853	0.000108	0.000139364	3.20991	8.73077	0.02264	5e-06	0.00577078	74.7273	20.2546	68	0	2.74235	5.66659	138	68	77.3634	0.00252191	0.0102711	8.85e-05	0.000126762	5.90688	36.8431	0.073004	2e-06	0.0104868	614.339	521.025	635.5	733.146	-0.00777862	-2.02519	1130	62	802.516	0.00141227	0.00581677	0.000107	0.000141588	6.05228	40.9506	0.047913	2e-06	0.00595743	376.91	472.721	70	11.8608	0.955518
0.0105645	0.0250495	0.002623	0.00387403	3.83618	14.7527	0.130918	1e-06	0.027008	117.815	32.7285	138	0	-0.772724	-1.34986	153	68	122.209	0.0196367	0.0355766	0.005789	0.00790671	2.70205	6.59129	0.154662	5.3e-05	0.0401887	100.029	38.4918	70	0	0.509456	-1.56215	181	62	106.981	0.00687321	0.0207629	9.5e-05	0.000140106	4.86653	24.7421	0.130918	1e-06	0.0217721	111.59	35.6932	138	8.1543	-0.274717
0.0148804	0.0322654	0.002261	0.00334475	2.99805	7.96178	0.130925	3e-06	0.0352904	109.525	35.3155	138	22.239	-0.21673	-1.87233	161	68	114.989	0.0232559	0.0416745	0.005978	0.00881702	2.28932	3.81187	0.151652	6e-06	0.0472554	105.641	40.0089	70	0	0.313257	-1.68552	181	70	112.782	0.00907702	0.0261528	2.5e-05	3.18759e-05	4.03247	15.8163	0.130925	3e-06	0.0275594	108.01	37.0663	131.5	51.1497	0.0211144
0.0109042	0.0097578	0.0056015	0.00674657	0.549793	-1.30065	0.028489	1.7e-05	0.01457	111.346	33.383	132	11.1195	-0.395516	-1.79664	150	70	116.151	0.0117104	0.00978041	0.0075105	0.00877254	0.451437	-1.41011	0.028488	0.001331	0.015192	99.8125	37.8123	70	0	0.51838	-1.58681	178	70	106.595	0.00567019	0.00887311	6.25e-05	9.04386e-05	1.4479	0.601527	0.028464	3e-06	0.0104927	105.81	35.8667	126	65.9757	0.0679249
0.00952921	0.0086876	0.00674	0.00935965	0.510372	-1.13588	0.026752	1.7e-05	0.012806	102.545	34.3075	70	0	0.0985095	-1.99424	153	70	107.967	0.00469325	0.0077167	1.1e-05	1.63086e-05	1.50431	0.942095	0.026753	2e-06	0.0089825	756.328	497.839	1130	0	-0.574984	-1.6784	1130	70	903.425	0.00314472	0.00667041	2.4e-05	3.11346e-05	2.14301	3.45893	0.026745	2e-06	0.0073443	540.58	510.95	138.5	101.558	0.276178
0.0133451	0.0177308	0.003597	0.00533291	1.40114	1.01384	0.061395	0.000116	0.0217144	89.1333	33.0257	70	0	0.987451	-1.02631	153	70	94.6717	0.00243478	0.00885246	8e-06	7.413e-06	4.75129	24.6758	0.061404	2e-06	0.00913084	1042.75	284.849	1130	0	-2.95598	6.89834	1145	70	1080.52	0.00206956	0.0081928	9.5e-06	9.6369e-06	5.21126	29.9009	0.061384	2e-06	0.00841034	899.71	431.414	1130	0	-1.32748
0.0015384	0.00616057	0.0001525	0.000103782	6.84939	52.0298	0.0539	0	0.00631918	83.1837	34.0053	62	0	0.984534	-1.03447	138	62	89.8002	0.010913	0.0154333	0.010913	0.0161796	0	-2.75	0.021826	0.021826	0.0154333	643	688.722	643	722.026	0	-2.75	1130	1130	806.609	0.00150763	0.00609989	0.0001515	0.000105265	6.92665	53.2355	0.0539	0	0.00625376	94.38	110.131	62	0	8.31609
0.000330012	0.0011097	0.0001175	0.000160862	7.54802	61.4701	0.0099	4e-06	0.00115153	89.7558	37.5434	62	0	0.643673	-1.55495	153	62	97.2071	0.0004355	0.000607924	1.4e-05	1.63086e-05	1.03621	-0.306495	0.001847	6e-06	0.000729955	978.571	384.925	1130	0	-1.82649	1.45493	1130	70	1046.51	0.00028958	0.00102381	9.55e-05	0.000134175	8.33451	74.7303	0.0099	4e-06	0.00105904	214.19	341.676	62	0	2.25724
0.00428586	0.00719697	0.001874	0.00133137	2.28498	3.8156	0.026369	0.000301	0.00826915	98.6552	34.8161	70	0	0.351727	-1.90769	153	70	104.418	0.00176065	0.00661747	3e-06	2.9652e-06	4.88749	24.9567	0.044101	1e-06	0.0068025	1007.1	329.621	1130	0	-2.29042	3.38561	1130	70	1058.95	0.00125006	0.00427586	6.5e-06	8.1543e-06	4.87475	23.849	0.02629	1e-06	0.00443427	743.65	498.804	1130	0	-0.512596
0.00529665	0.00768686	0.002619	0.00212975	2.05727	2.73534	0.027959	9.1e-05	0.00924145	106	34.4515	138	0	-0.11269	-2.04487	138	70	111.301	0.00272871	0.00786842	1.5e-05	1.92738e-05	3.56014	12.0424	0.039328	1e-06	0.00827163	919.288	413.621	1130	0	-1.4322	0.0964706	1130	70	1006.77	0.00180104	0.005096	2.4e-05	2.89107e-05	4.02044	15.8428	0.027935	1e-06	0.00538083	642.77	512.492	1130	0	-0.103267
0.0118801	0.0114547	0.005497	0.00814466	0.27947	-1.79267	0.027871	7e-06	0.0163604	99.6786	35.008	70	0	0.293325	-1.94855	153	70	105.44	0.00474763	0.00894573	8e-06	8.8956e-06	1.70919	1.30034	0.027872	2e-06	0.0100725	864.5	452.955	1130	0	-1.10793	-0.755105	1130	70	974.515	0.00341829	0.00786557	8e-06	8.8956e-06	2.25133	3.5522	0.027847	2e-06	0.0085401	650.35	516.326	1130	0	-0.150928
0.00708893	0.00776007	0.003104	0.00429213	0.998689	-0.333848	0.026732	5.3e-05	0.0104039	100.481	37.776	70	0	0.403999	-1.84075	153	70	107.101	0.00264601	0.00577861	2.1e-05	2.07564e-05	2.47554	5.34801	0.026732	1e-06	0.00631952	857.575	453.299	1130	0	-1.05109	-0.87637	1145	70	968.556	0.00193159	0.00506054	2.4e-05	2.2239e-05	3.06893	8.96668	0.026708	1e-06	0.00539296	653.16	513.743	1130	0	-0.152638
0.00717017	0.00835791	0.003335	0.00376061	1.20059	0.200873	0.027872	4e-06	0.0109236	95.1944	32.3859	70	0	0.502893	-1.70233	153	70	100.408	0.00368045	0.00700294	0.0001365	0.000194221	2.19279	3.92736	0.027876	5e-06	0.00786261	786.078	485.131	1130	0	-0.693894	-1.51499	1130	70	921.734	0.00258126	0.00604287	2.25e-05	2.29803e-05	2.77026	7.1204	0.027869	3e-06	0.00654324	537.36	511.103	141	105.265	0.285917
0.00224212	0.00235553	0.0019555	0.0010823	2.99383	10.0132	0.012294	0.000371	0.00321904	98.1538	39.5613	70	0	0.623511	-1.65608	153	70	105.542	0.000779838	0.00365917	4e-06	4.4478e-06	7.63857	59.8963	0.030998	1e-06	0.00371708	1054.3	262.817	1130	0	-3.17427	8.38681	1145	70	1086.13	0.00059367	0.00152149	7e-06	8.8956e-06	5.09203	33.4777	0.012294	1e-06	0.00162611	805.7	478.538	1130	0	-0.790109
0.00380156	0.00565949	0.002641	0.000856943	2.78955	7.19321	0.02661	4.4e-05	0.0067629	118.279	38.0666	138	22.239	-0.441173	-1.76129	153	70	124.118	0.00286804	0.00840424	2.1e-05	2.07564e-05	3.23608	9.21543	0.036989	7e-06	0.00881009	886.807	435.166	1130	0	-1.20915	-0.504078	1130	70	986.141	0.00163504	0.00413504	2.6e-05	2.81694e-05	4.33056	20.1031	0.026584	7e-06	0.0044273	556.34	503.944	153	123.056	0.249666
0.0131683	0.0111741	0.011747	0.0152367	0.183966	-1.73736	0.028629	0.000272	0.0171604	107.545	34.9008	138	0	-0.156677	-2.00535	153	70	112.903	0.00659269	0.0103423	5e-05	6.37518e-05	1.23494	-0.189653	0.028629	7e-06	0.0121996	736.433	502.18	1130	0	-0.485577	-1.76626	1130	70	889.243	0.0044171	0.00887184	2.5e-05	2.66868e-05	1.85407	1.82354	0.028604	5e-06	0.00987083	528.9	506.799	139.5	103.041	0.332128
0.0158692	0.0103244	0.017899	0.013886	-0.198582	-1.56733	0.028651	0.000765	0.0188537	110.5	34.8814	138	0	-0.293075	-1.91643	153	70	115.729	0.00864842	0.0109904	0.0011085	0.00163308	0.785273	-1.11018	0.028651	6e-06	0.0139175	597.938	522.089	154.5	125.28	0.0543807	-2.01872	1168	70	791.105	0.00573518	0.00978542	2.5e-05	2.66868e-05	1.39447	0.270748	0.028627	6e-06	0.0113	422.46	478.73	138	100.817	0.797318
0.0135763	0.0206571	0.006462	0.007711	2.08569	3.90926	0.079253	9.7e-05	0.0241368	92.8667	33.5663	70	0	0.653802	-1.64786	146	70	98.3656	0.00241793	0.00986287	8e-06	2.9652e-06	6.05948	41.5119	0.079225	6e-06	0.0100984	1001.82	336.934	1130	0	-2.22207	3.03827	1130	70	1056.33	0.00205524	0.0091239	1.05e-05	5.9304e-06	6.6206	49.7053	0.079225	6e-06	0.0093079	865.48	450.431	1130	0	-1.10111
0.000993348	0.000934544	0.000889	0.000601936	1.88	4.38137	0.004313	1e-06	0.00134987	86.087	31.4049	70	0	1.32506	-0.180138	153	70	91.4021	0.000316403	0.000676828	3e-06	2.9652e-06	3.20774	13.8564	0.004309	1e-06	0.00074314	1032.08	295.096	1130	0	-2.67576	5.34942	1130	70	1072.91	0.00024366	0.000598062	3e-06	2.9652e-06	3.82727	19.8327	0.004309	1e-06	0.000643018	814.5	476.61	1130	0	-0.842109
0.00705853	0.00785777	0.003751	0.00480437	1.2808	0.492203	0.027263	0.000193	0.0104708	97.0625	33.7227	70	0	0.4487	-1.73776	153	70	102.581	0.00378278	0.00670289	0.000271	0.000392889	2.03279	3.29876	0.027264	6e-06	0.00765359	776.691	489.972	1130	0	-0.659689	-1.56677	1130	70	916.401	0.00257229	0.00564867	2.45e-05	2.59455e-05	2.72683	7.24716	0.027239	6e-06	0.00618102	559.21	514.152	146.5	113.419	0.19941
0.00703338	0.00830817	0.002769	0.00280508	1.16063	-0.13042	0.027121	0.000456	0.0107756	94.5517	32.1376	70	0	0.501849	-1.77216	138	70	99.6857	0.00286531	0.00630456	8e-06	1.03782e-05	2.50641	5.30492	0.027121	1e-06	0.0068846	864.014	451.33	1130	0	-1.09639	-0.783568	1130	70	973.319	0.00205136	0.00544892	1.35e-05	1.70499e-05	3.1547	9.30168	0.027097	1e-06	0.00579672	640.87	517.166	1130	0	-0.11552
0.00819136	0.01158	0.003449	0.00494744	1.98128	3.89667	0.0493	1e-06	0.0139939	91.4	32.1662	70	0	0.788377	-1.34069	153	70	96.6811	0.00275431	0.00764562	1.6e-05	1.18608e-05	3.95328	17.9744	0.049318	6e-06	0.00807851	905.68	421.761	1130	0	-1.33314	-0.188605	1130	70	997.881	0.00206573	0.00671281	1.45e-05	1.11195e-05	4.66145	25.2679	0.049292	1e-06	0.00699131	702.11	508.715	1130	0	-0.347039
0.00205293	0.00242944	0.001321	0.00145147	2.47031	7.0057	0.011915	4e-06	0.00314852	106.448	38.7599	70	0	0.118273	-1.98731	153	70	113.056	0.000829451	0.00331392	9e-06	4.4478e-06	6.86575	50.2001	0.026789	5e-06	0.00339343	978.986	359.922	1130	0	-1.93632	1.83975	1145	70	1042.18	0.00060086	0.00156858	1.4e-05	1.18608e-05	4.64782	26.9442	0.011915	4e-06	0.00167239	725.95	500.361	1130	0	-0.42699
0.00364426	0.00572286	0.0025715	0.00179024	2.80101	7.21853	0.024858	1e-05	0.00672086	115.079	35.6252	138	0	-0.382023	-1.65639	165	70	120.328	0.00191179	0.0071492	1.05e-05	5.1891e-06	4.07689	15.3317	0.036733	5e-06	0.0073445	988.629	350.728	1130	0	-2.05182	2.32795	1130	70	1048.05	0.00138482	0.00391609	2e-05	1.92738e-05	4.73014	23.9611	0.024858	5e-06	0.00413523	656.68	507.807	1130	0	-0.1422
0.00800652	0.00989851	0.002676	0.00295186	1.08071	-0.5756	0.027782	5e-06	0.0126737	130.985	26.8365	138	0	-1.55253	1.20169	165	70	133.666	0.015128	0.012869	0.017201	0.0184169	0.104557	-1.67955	0.035896	0.000116	0.0197345	99.5152	41.0275	70	0	0.765586	-1.09021	193	70	107.404	0.00536437	0.00890054	0.0015365	0.00224243	1.65685	1.11055	0.027762	5e-06	0.0103539	120.6	35.2901	138	4.4478	-0.552043
0.0104268	0.010835	0.003144	0.00465833	0.459178	-1.57221	0.027829	7e-06	0.0148919	96.2963	35.1369	70	0	0.542803	-1.71208	153	70	102.283	0.00385636	0.0082489	1.8e-05	1.77912e-05	1.97809	2.31895	0.02783	5e-06	0.00905448	906.041	421.52	1130	0	-1.36315	-0.0793692	1145	70	998.076	0.00281539	0.00723385	1.7e-05	1.4826e-05	2.52492	4.89488	0.027805	5e-06	0.00772863	687.41	509.987	1130	0	-0.296451
0.00835218	0.00868646	0.004616	0.00464054	1.07433	-0.276235	0.028093	1.6e-05	0.0119552	100.152	33.7566	70	0	0.208867	-1.97456	146	70	105.524	0.00411449	0.00736205	3.6e-05	4.29954e-05	2.02158	3.01765	0.028093	7e-06	0.0083857	754.791	496.077	1130	0	-0.560621	-1.68711	1130	70	901.182	0.00275671	0.00630676	2.45e-05	2.29803e-05	2.70606	6.56679	0.028069	7e-06	0.00685397	538.76	510.04	141	105.265	0.285204
0.00710423	0.00944866	0.00217	0.00265385	1.19884	-0.23219	0.02736	6e-06	0.0116753	99.5385	32.7722	70	0	0.18408	-1.99552	138	70	104.597	0.00252538	0.00648434	2e-05	1.77912e-05	2.90749	7.30371	0.027362	7e-06	0.00691781	886.797	437.964	1130	0	-1.23318	-0.453609	1130	70	987.74	0.00186878	0.00567123	2.3e-05	2.07564e-05	3.52934	11.5446	0.027336	6e-06	0.00594421	682.11	512.014	1130	0	-0.269737
0.00834664	0.0101287	0.003147	0.0035449	1.09064	-0.270182	0.032775	4e-06	0.0129674	91.72	32.6848	70	0	0.793791	-1.32893	153	70	97.15	0.00281515	0.00693944	1.9e-05	1.63086e-05	2.81185	7.06672	0.032098	7e-06	0.00744572	932.387	403.4	1130	0	-1.52315	0.369131	1145	70	1014.84	0.00211136	0.00611943	2e-05	1.70499e-05	3.39111	10.9608	0.032098	3e-06	0.00644444	722.22	505.713	1130	0	-0.42713
0.00994218	0.0113524	0.004826	0.0058066	1.60988	2.72603	0.049299	0.000106	0.0149373	89.1071	31.0666	70	0	0.960216	-1.02127	153	70	94.1847	0.00554058	0.0161024	2.1e-05	2.07564e-05	5.33123	33.2237	0.119908	7e-06	0.0169229	845.847	453.279	1130	0	-0.969477	-1.02375	1145	70	958.158	0.00398922	0.0138567	2.4e-05	2.29803e-05	6.33555	47.2891	0.119883	7e-06	0.0143528	633.96	514.031	1130	11.1195	-0.0819962
0.0109018	0.0102084	0.0044855	0.00497338	0.557069	-1.41208	0.028171	0.000482	0.0148788	125.323	27.453	138	0	-1.47461	0.260385	153	70	128.247	0.0177854	0.0112662	0.019706	0.0120231	-0.147577	-1.31286	0.039364	0.000431	0.020974	93.0789	35.1363	70	0	0.902425	-0.972685	171	70	99.3265	0.0070316	0.0097924	0.0026135	0.00384216	1.16308	-0.314974	0.028137	4e-06	0.0120156	113.07	34.252	138	1.4826	-0.408934
0.00956771	0.0104549	0.0034685	0.00505937	0.671997	-1.24687	0.027629	6e-06	0.0140581	103.471	37.2374	70	0	0.277298	-1.79262	165	70	109.782	0.0053262	0.00901312	3.85e-05	5.1891e-05	1.56563	0.930433	0.027629	7e-06	0.0104103	762.121	497.111	1130	0	-0.599069	-1.64085	1153	70	907.857	0.00351529	0.0077123	2.5e-05	2.37216e-05	2.2408	3.6651	0.027605	6e-06	0.0084405	538.18	510.926	141	105.265	0.286651
0.00714843	0.00712998	0.004709	0.00499191	1.05668	0.0978035	0.0264	0.000134	0.010006	95.4286	32.3722	70	0	0.445759	-1.82912	138	70	100.584	0.00279253	0.00562272	2e-05	2.2239e-05	2.3595	5.10653	0.026399	3e-06	0.00624293	823.708	470.059	1130	0	-0.872656	-1.22914	1130	70	946.775	0.00201062	0.0049118	1.95e-05	1.85325e-05	2.95422	8.68047	0.026375	3e-06	0.00528461	619.79	516.484	902	338.033	-0.0289714
0.00801842	0.00945014	0.003734	0.0049971	1.02922	-0.539293	0.02699	5e-06	0.0122425	98.0833	34.2737	70	0	0.372263	-1.86335	153	70	103.663	0.0025918	0.00641402	1.8e-05	1.63086e-05	2.84711	7.1395	0.02693	5e-06	0.00687865	922.408	412.342	1130	0	-1.47152	0.202903	1130	70	1009.27	0.00196977	0.00568774	1.8e-05	1.4826e-05	3.40327	10.8714	0.026924	4e-06	0.00599223	724.57	504.257	1130	0	-0.43951
0.00769185	0.00991904	0.003843	0.00456196	1.76109	2.51925	0.040458	0.000238	0.012406	91.3333	30.9242	70	0	0.701339	-1.52109	138	70	96.2427	0.00286818	0.00702088	2e-05	1.92738e-05	3.3728	12.234	0.040408	6e-06	0.00753949	900.26	427.554	1130	0	-1.31214	-0.249976	1130	70	995.373	0.00209377	0.00611617	2.1e-05	1.77912e-05	4.06994	18.2672	0.040408	6e-06	0.00643563	681.85	513.299	1130	0	-0.273966
0.000611431	0.000983687	0.000176	0.000120091	1.59738	0.618467	0.002809	1.1e-05	0.00115241	76.8889	30.2495	62	0	1.50869	0.285464	138	62	82.5483	0.000225393	0.000526481	1.3e-05	1.03782e-05	2.12728	3.01499	0.001866	5e-06	0.00056399	1092.14	200.321	1130	0	-4.73805	21.2105	1130	1130	1109.72	0.0004772	0.000869416	0.0001405	0.000177912	1.97621	2.18145	0.002809	5e-06	0.00098795	361.16	470.634	62	0	1.01106
0.00584744	0.00850316	0.0026125	0.00214384	1.78138	1.56458	0.027324	6.9e-05	0.0102096	104	34.544	104	50.4084	0	-2.06152	138	70	109.417	0.00274401	0.0077819	1.1e-05	1.4826e-05	3.15559	8.87002	0.037684	1e-06	0.00819738	927.426	407.79	1130	0	-1.50147	0.300581	1130	70	1011.91	0.00187654	0.00547885	2.05e-05	2.59455e-05	3.83651	14.0225	0.027298	1e-06	0.00576533	663.93	511.806	1130	0	-0.190359
0.0148187	0.0108013	0.012182	0.0144049	0.00498823	-1.70458	0.028247	0.000226	0.0182796	119.855	32.5533	138	0	-0.82586	-1.22456	153	70	124.119	0.0181018	0.0110004	0.019104	0.0130721	0.0224387	-0.833854	0.045931	0.000271	0.0211186	107.711	100.703	70	0	5.15151	28.8041	727	70	146.688	0.00815038	0.0106387	0.0025095	0.00370576	0.941856	-0.795817	0.028216	6e-06	0.0133596	114.39	71.5684	137.5	25.2042	6.19699
0.0121567	0.0101276	0.010776	0.0134442	0.288972	-1.46362	0.028046	6e-06	0.0157241	103.061	34.6103	70	0	0.0585458	-2.05526	141	70	108.55	0.0059881	0.00933509	3.4e-05	5.04084e-05	1.30444	0.178107	0.028012	7e-06	0.0110318	755	499.06	1130	0	-0.57321	-1.67969	1130	70	902.978	0.00401203	0.00811683	2.3e-05	2.07564e-05	1.92907	2.32349	0.027976	6e-06	0.00901779	539.86	511.224	138	100.817	0.277128
0.0078	0.00760716	0.004478	0.00475766	1.04717	-0.0622849	0.026648	0.000501	0.0108146	98.303	33.948	70	0	0.373283	-1.80644	153	70	103.832	0.0034571	0.00601559	2.3e-05	2.37216e-05	2.01548	3.42374	0.026617	7e-06	0.00689918	769.612	488.827	1130	0	-0.630386	-1.59767	1145	70	909.774	0.00257413	0.00566703	2.5e-05	2.37216e-05	2.61407	6.37279	0.026592	7e-06	0.00619841	548.08	510.216	143.5	108.971	0.242759
0.000652435	0.00279586	0.000102	0.000143812	4.18314	16.2257	0.013473	3e-06	0.00281117	105.174	36.5198	138	22.239	-0.0594447	-2.04646	153	68	111.073	0.00028026	0.000516472	1.7e-05	1.77912e-05	2.00227	2.47724	0.001719	5e-06	0.000584658	898.494	421.883	1130	0	-1.23371	-0.483722	1130	137	991.446	0.00144276	0.0108232	1.8e-05	2.07564e-05	9.4718	89.879	0.10769	3e-06	0.0108652	716.03	499.516	1130	0	-0.365642
0.000685095	0.00212549	4e-06	4.2138e-14	3.51751	11.7498	0.010219	3e-06	0.00220896	132.19	20.8388	138	0	-2.52847	4.86213	153	68	133.784	0.00040519	0.00121796	7e-06	3.7065e-06	5.09118	29.9678	0.008449	4e-06	0.00127359	1087.38	191.631	1130	0	-4.35977	17.984	1130	131	1103.85	0.0003826	0.00129063	6e-06	2.9652e-06	5.25028	29.9681	0.008772	3e-06	0.00133995	686.2	495.808	1130	0	-0.220504
0.000624118	0.00110694	2e-06	2.9652e-06	1.80424	2.31617	0.004304	0	0.0012565	118.441	31.8416	138	0	-0.841186	-1.28746	153	70	122.525	0.000262788	0.000721258	2e-06	1.4826e-06	3.96003	18.6464	0.004624	1e-06	0.000762489	1005.59	337.809	1130	0	-2.27555	3.24169	1130	62	1060	0.0002122	0.000616802	2e-06	1.4826e-06	4.0239	19.3384	0.004304	0	0.00064936	703.96	503.643	1130	0	-0.324925
0.0010021	0.00310464	0.000108	0.000158638	5.69525	36.8691	0.02467	0	0.00324626	101.587	35.0567	70	2.9652	0.0851575	-2.01369	138	68	107.404	0.00879287	0.0144169	0.001654	0.00226245	1.004	-0.945007	0.036306	0.000145	0.0160991	115.25	37.9389	137	17.0499	-0.356092	-1.9947	156	70	120.59	0.00092193	0.00298248	0.000108	0.000157156	5.94407	40.2502	0.024602	0	0.00310744	102.68	35.289	70	2.9652	0.048006
0.00913386	0.0250409	0.001147	0.00169684	4.09497	16.8557	0.130768	0	0.0264438	101.536	34.6678	70	2.9652	0.172408	-1.95641	153	68	107.191	0.0117033	0.0306322	0.0016035	0.00158416	3.74068	13.5455	0.154207	1e-06	0.032465	115.75	36.0156	137	17.7912	-0.451675	-1.70868	156	62	121.102	0.00514953	0.019204	2.45e-05	3.63237e-05	5.66269	33.6081	0.130768	0	0.0197895	107.79	35.7964	131	32.6172	-0.0928716
0.00803032	0.0185273	0.002369	0.00317573	5.47909	33.1807	0.130582	5e-06	0.0200317	103.321	33.6422	126	40.0302	0.0457863	-1.92578	153	68	108.562	0.00898536	0.0211723	0.002638	0.00351821	5.35055	30.7973	0.142613	3.8e-05	0.0227918	107.17	37.3918	131	69.6822	0.068902	-1.84434	178	70	113.375	0.00425607	0.0140114	7.8e-05	0.000107489	7.44514	63.2582	0.130582	5e-06	0.0145764	105.13	35.3249	126	61.5279	0.0762221
0.0124953	0.0098494	0.006879	0.00965469	0.326369	-1.51246	0.030479	9.5e-05	0.0158481	109.224	33.5027	126	17.7912	-0.253941	-1.81738	161	70	114.147	0.0120032	0.00994941	0.006864	0.0100016	0.372161	-1.47241	0.030556	3e-06	0.0155282	102.176	37.8162	70	0	0.352243	-1.79054	164	70	108.821	0.0061227	0.00927709	0.00012	0.000171982	1.31352	0.170469	0.030479	3e-06	0.0110766	105.63	35.7632	126	55.5975	0.0751904
0.0233566	0.0414872	0.0063005	0.00853607	2.22064	3.70185	0.160577	0.000244	0.0470419	80.0938	23.9062	70	0	1.82882	1.42856	138	70	83.4785	0.011016	0.0305549	4.1e-05	5.70801e-05	3.63997	12.7857	0.160578	5e-06	0.032268	827.397	462.182	1130	0	-0.856377	-1.25787	1160	70	946.074	0.00749093	0.0256534	2.1e-05	2.2239e-05	4.56489	20.9918	0.160558	5e-06	0.0266013	588.26	517.198	146.5	113.419	0.0883889
0.00237915	0.00751507	0.0001625	0.000136399	4.15648	17.904	0.045968	4e-06	0.00784448	80.7553	35.2264	62	0	1.40155	0.024639	153	62	88.0291	0.02192	0.0146065	0.0212645	0.00227801	0.179931	-0.930041	0.045968	0.019975	0.0256569	139	8.19756	139	7.413	0.522804	-1.27806	153	131	139.201	0.00223647	0.00730195	0.000156	0.000136399	4.30949	19.3455	0.045944	4e-06	0.00760178	84.25	36.91	62	0	1.111
0.000395885	0.00133679	1e-05	1.03782e-05	6.21074	41.4513	0.010037	3e-06	0.00138363	107.246	37.249	138	0	-0.363393	-1.89145	138	62	113.43	0.000181231	0.000451932	6e-06	1.4826e-06	2.40678	4.47093	0.001672	5e-06	0.000481508	1102.82	169.736	1130	0	-5.77283	32.1519	1130	1130	1115.48	0.00026421	0.00105435	7.5e-06	5.1891e-06	8.0427	70.9141	0.010037	3e-06	0.00108183	495.52	500.08	138	112.678	0.476582
0.00570966	0.00812707	0.002187	0.00160862	1.66081	1.41502	0.027265	0.000116	0.00981692	106.966	39.2924	70	0	0.114886	-1.99456	153	70	113.72	0.00236393	0.00653129	1e-05	1.18608e-05	3.024	7.98054	0.027266	1e-06	0.00690254	965.056	376.565	1130	0	-1.81938	1.38483	1168	70	1034.96	0.00167839	0.00502218	1.4e-05	1.63086e-05	3.89549	15.087	0.027241	1e-06	0.00527134	716.21	503.825	1130	0	-0.393319
0.0114277	0.0114514	0.005767	0.00801642	0.435642	-1.66345	0.027289	1.6e-05	0.0160376	100.483	34.4162	70	0	0.197347	-2.02744	138	70	106.021	0.00429159	0.00880732	1.4e-05	1.03782e-05	1.92559	2.06486	0.027305	6e-06	0.00974136	869.254	445.858	1130	0	-1.13732	-0.662861	1130	70	975.495	0.00331474	0.00800255	1.85e-05	1.70499e-05	2.35961	3.96178	0.027266	6e-06	0.00862484	646.31	513.625	1130	0	-0.135296
0.00421017	0.00587071	0.002637	0.00129876	2.41413	4.86826	0.026371	0.000189	0.00717339	117.745	31.4342	138	0	-0.855899	-1.29361	138	70	121.782	0.00310845	0.00891756	1.4e-05	1.18608e-05	3.05359	8.01462	0.038184	6e-06	0.00936403	963	379.441	1130	0	-1.8052	1.35586	1130	70	1033.74	0.00197878	0.00451654	5.2e-05	6.81996e-05	3.65008	13.6313	0.026364	6e-06	0.00491026	565.73	505.818	138	100.817	0.211033
0.0058912	0.00751213	0.0026375	0.00122018	1.74153	1.76347	0.02754	0.000192	0.00947246	112.875	33.7162	138	0	-0.480708	-1.78422	153	70	117.682	0.0033584	0.00763233	6e-06	8.1543e-06	2.38113	4.34828	0.029307	1e-06	0.00828012	830.633	466.169	1130	0	-0.899756	-1.17768	1130	70	950.602	0.00235914	0.00552353	2.2e-05	3.11346e-05	3.18298	9.79211	0.027517	1e-06	0.00598078	543.53	504.826	138	100.817	0.290808
0.0160303	0.0102818	0.0179975	0.0137941	-0.222579	-1.60289	0.028212	0.00076	0.0189887	114.24	33.7558	138	0	-0.520446	-1.69284	153	70	119.027	0.0162378	0.0103018	0.019111	0.0122655	-0.273756	-1.59351	0.028213	0.000795	0.0191748	96.52	36.4637	70	0	0.710371	-1.26472	179	70	103.049	0.00823902	0.0108768	0.000423	0.000620468	0.837926	-1.04997	0.028206	5e-06	0.0136016	105.38	36.0742	98	41.5128	0.100855
0.00417022	0.00713386	0.001501	0.0015419	2.15536	3.48745	0.027066	0.0002	0.00812834	88.3913	31.7873	70	0	1.04826	-0.885528	153	70	93.6991	0.000873065	0.00345943	1.1e-05	7.413e-06	5.81293	36.4868	0.026114	5e-06	0.00354605	979.662	357.184	1130	0	-1.93935	1.84472	1130	70	1041.95	0.00095915	0.00378656	1.3e-05	8.8956e-06	5.41934	30.4529	0.027045	5e-06	0.00388775	774.67	490.171	1130	0	-0.650224
0.00937423	0.00912578	0.0063045	0.00827217	0.691885	-0.889937	0.028585	4e-06	0.0129372	98.6364	35.3601	70	0	0.368444	-1.90957	153	70	104.511	0.00266746	0.00637181	6e-06	4.4478e-06	2.59397	5.95233	0.028596	2e-06	0.00686985	951.756	389.396	1130	0	-1.71405	0.998847	1130	70	1027.39	0.00208062	0.00572286	7.5e-06	5.1891e-06	3.07039	8.91089	0.028576	2e-06	0.0060624	764.07	494.321	1130	0	-0.607566
0.00792741	0.0109519	0.0036065	0.00445002	2.39913	6.57274	0.053629	1e-05	0.0133888	100.471	35.0742	70	0	0.271699	-1.91776	153	70	106.247	0.0040837	0.00876119	0.000115	0.000160121	3.43786	14.2302	0.053638	7e-06	0.00960583	765.227	493.473	1130	0	-0.60847	-1.63091	1130	70	908.515	0.00269548	0.00735442	2.45e-05	2.59455e-05	4.34126	22.9675	0.053622	6e-06	0.00779822	539.21	510.352	141	105.265	0.281682
0.00144291	0.00689533	0.000162	9.48864e-05	8.00912	67.0508	0.062329	6e-06	0.00700579	73.908	27.0949	62	0	1.9112	1.70752	138	62	78.6644	0.00145462	0.0039084	1.7e-05	1.63086e-05	2.66933	5.86556	0.014256	6e-06	0.00402697	956.231	369.693	1130	0	-1.56664	0.662128	1130	131	1020.07	0.00125567	0.00644426	0.000144	0.000120832	8.62035	77.8801	0.062329	6e-06	0.00653375	188.61	325.793	62	0	2.45176
0.000403333	0.000504952	0.000283	0.000174947	2.90994	8.43997	0.00251	0	0.000642791	69.9123	22.4661	62	0	2.80647	6.21475	153	62	73.373	0.000301512	0.000581998	2e-06	1.4826e-06	1.89139	2.90588	0.002414	1e-06	0.000649426	1012.49	330.841	1130	0	-2.31541	3.45789	1168	70	1063.98	0.00025296	0.000390441	0.0001065	0.000156414	2.91014	10.5627	0.002414	0	0.000463582	475.22	516.411	70	11.8608	0.482535
0.00703712	0.00811249	0.003148	0.0034337	1.19857	0.0794505	0.0275	0.000265	0.0106461	95.3333	32.104	70	0	0.448058	-1.81325	138	70	100.438	0.00346603	0.00666674	2.9e-05	4.29954e-05	2.20502	3.89944	0.027511	1e-06	0.00746963	755.746	494.869	1130	0	-0.560902	-1.6868	1130	70	901.328	0.0023225	0.00567666	2.25e-05	3.03933e-05	2.91887	7.92047	0.027491	1e-06	0.00610707	537.81	510.884	139.5	103.041	0.285326
0.00710259	0.00919956	0.002031	0.00231063	1.18251	-0.329178	0.027274	1.7e-05	0.011508	95.5625	34.0947	70	0	0.59547	-1.54217	161	70	101.283	0.00340074	0.00718192	2.4e-05	2.81694e-05	2.33255	4.024	0.027225	6e-06	0.00789851	836.382	464.572	1130	0	-0.939766	-1.10458	1130	70	955.086	0.00231276	0.00611129	2.5e-05	2.37216e-05	3.04717	8.08986	0.027225	6e-06	0.00650563	599.32	516.776	162.5	137.141	0.0462252
0.00750007	0.00979401	0.003119	0.00371836	1.45498	0.90833	0.034718	5.1e-05	0.0122011	88.4483	30.7125	70	0	1.0134	-0.910377	153	70	93.4549	0.00304034	0.00721838	2.1e-05	2.9652e-05	2.88573	7.84004	0.034736	1e-06	0.00778555	896.676	425.02	1130	0	-1.26753	-0.334748	1145	70	991.023	0.00217502	0.00621541	2.2e-05	2.37216e-05	3.58435	12.8478	0.034718	1e-06	0.00655559	662.29	513.666	1130	0	-0.193933
0.0123183	0.0170028	0.003765	0.00480362	1.7804	2.22682	0.061371	0.000249	0.0207728	78	21.2415	70	0	2.15194	2.80689	138	70	80.7505	0.0055521	0.0128562	2.2e-05	3.26172e-05	3.07003	9.37731	0.061322	7e-06	0.013918	816.072	464.902	1130	0	-0.788933	-1.37382	1130	70	937.537	0.00383095	0.0109582	2.45e-05	2.44629e-05	3.8496	15.466	0.061322	3e-06	0.0115567	587.27	516.034	146.5	113.419	0.0968057
0.00265509	0.0186167	0.00016	0.000106747	8.36626	69.2691	0.163446	1.1e-05	0.018685	71.1948	24.5126	62	0	2.32143	3.46482	138	62	75.2447	0.000140391	0.000386563	1e-05	2.9652e-06	2.99	8.46919	0.001684	7e-06	0.000403291	1110.09	95.4996	1130	0	-4.18842	16.2552	1130	672	1114.01	0.00205029	0.0163483	0.00013	0.000158638	9.62181	91.9908	0.163446	7e-06	0.0163951	310.14	442.224	62	0	1.28242
0.00717986	0.00805502	0.0031255	0.00309567	0.976452	-0.578288	0.026477	6e-06	0.0106825	93.5357	32.507	70	0	0.629751	-1.56673	153	70	98.8327	0.00279222	0.00608422	2e-05	2.2239e-05	2.38956	4.61008	0.026481	1e-06	0.00665583	868.028	447.781	1130	0	-1.11334	-0.742818	1130	70	975.292	0.00201054	0.00529709	2.1e-05	2.07564e-05	2.99979	8.16134	0.026456	1e-06	0.005641	651.17	515.98	1130	0	-0.153127
0.00798063	0.00810975	0.0058615	0.00649453	1.16169	0.188336	0.027985	6.5e-05	0.0112873	100.469	33.3496	70	0	0.187981	-1.93268	153	70	105.695	0.00375672	0.0069996	2.25e-05	2.74281e-05	2.11039	3.50983	0.027987	6e-06	0.00789853	755.368	493.165	1130	0	-0.572426	-1.66047	1130	70	900.12	0.00255457	0.00586392	2.5e-05	2.66868e-05	2.81956	7.6394	0.027962	5e-06	0.00636926	545.8	509.132	141	105.265	0.252311
0.0112464	0.010761	0.0076175	0.011181	0.223346	-1.82322	0.026502	0.000152	0.0153573	82.1667	28.1514	70	0	1.68457	0.975093	153	70	86.6016	0.00249574	0.00678755	7e-06	7.413e-06	2.6434	5.45439	0.026492	1e-06	0.0071929	1024.9	306.332	1130	0	-2.56373	4.73354	1130	70	1069.17	0.00204651	0.00620765	8e-06	8.8956e-06	3.02798	7.71648	0.026467	1e-06	0.00650674	855.21	457.622	1130	0	-1.05588
0.00342343	0.0174627	0.000201	0.000241664	7.26841	55.9115	0.148573	4e-06	0.0176903	71.0244	23.7669	62	0	2.41213	3.93836	138	62	74.8494	0.00523483	0.0131384	6e-06	5.9304e-06	2.47914	5.45719	0.051103	2e-06	0.0137997	937.667	384.823	1130	0	-1.41508	0.150663	1130	137	1009.5	0.00281321	0.0158489	0.000119	0.000156414	8.08468	69.4316	0.148573	2e-06	0.0160185	227.02	371.307	62	0	1.96234
0.00821978	0.00958178	0.002665	0.00170647	1.14306	-0.388096	0.028017	4e-06	0.0125716	130.536	25.6879	138	0	-1.77307	1.56807	153	70	133.004	0.0186519	0.0131142	0.020547	0.0122611	-0.106643	-1.41151	0.040121	0.000471	0.0226788	93.0645	34.2276	70	0	0.769497	-1.38049	156	70	98.9684	0.00583037	0.00884248	0.0026295	0.00381695	1.58941	0.982468	0.027952	3e-06	0.0105547	118.92	33.3411	138	1.4826	-0.730475
0.00737204	0.00775805	0.0039635	0.00504825	1.20616	0.439204	0.027596	0.000124	0.0106012	95	31.8631	70	0	0.452745	-1.81271	138	70	100.02	0.00289146	0.00598095	8.5e-06	1.11195e-05	2.53864	6.13354	0.027596	1e-06	0.00660572	849.778	458.065	1130	0	-1.00531	-0.974339	1130	70	963.863	0.00208185	0.00522236	1.85e-05	2.44629e-05	3.15358	10.1009	0.027572	1e-06	0.00559771	638.44	516.494	1130	0	-0.099441
0.00748915	0.0088253	0.003414	0.00430399	1.1387	-0.0980415	0.027143	0.000226	0.0114494	97.4815	34.0694	70	0	0.406009	-1.83431	153	70	103.055	0.00280237	0.00641446	1.2e-05	1.4826e-05	2.66396	6.32251	0.027177	2e-06	0.00695952	867.507	448.674	1130	0	-1.10584	-0.756672	1130	70	975.253	0.00204573	0.00560206	2e-05	1.92738e-05	3.27749	10.3099	0.027118	2e-06	0.00593753	659.6	514.548	1130	0	-0.179189
0.00670223	0.0239349	0.0001435	0.000204599	4.58677	20.6151	0.130961	2e-06	0.0246627	97.0333	36.0738	68	0	0.452851	-1.7251	168	68	103.417	0.00855475	0.0256496	0.000132	0.000179395	3.83777	15.3514	0.13933	4e-06	0.0267327	87.1	35.8557	62	0	0.820012	-1.33293	141	62	94.0207	0.00402134	0.0158857	9.4e-05	0.000131951	6.21997	42.7035	0.130961	2e-06	0.0163096	93.06	36.1375	68	8.8956	0.593635
0.0140083	0.0326636	0.001037	0.00153004	3.01205	7.93177	0.131017	1e-06	0.0352897	105.867	35.8199	138	33.3585	-0.00906362	-1.92861	168	68	111.667	0.0223438	0.041574	0.0038335	0.00473024	2.24748	3.68709	0.149303	0.000466	0.0467379	108.075	37.7104	131	45.9606	-0.000207774	-1.89624	168	62	114.31	0.00893761	0.0265049	2.6e-05	3.63237e-05	3.93275	14.9974	0.131017	1e-06	0.0278454	106.75	36.4149	134	41.5128	-0.00114695
0.0111615	0.00958126	0.006987	0.00817432	0.59547	-1.17598	0.028423	0.000876	0.0146473	109.08	33.9651	126	20.0151	-0.250684	-1.89171	153	70	114.145	0.011161	0.00958024	0.0069875	0.00816838	0.595139	-1.17453	0.028421	0.000876	0.0146462	101.12	37.6935	70	0	0.447097	-1.61679	178	70	107.785	0.00558076	0.00875545	4e-05	5.48562e-05	1.5081	0.882178	0.028415	6e-06	0.0103458	105.1	35.9195	98	41.5128	0.11863
0.0031983	0.0156986	0.000164	0.000177912	6.85335	49.3141	0.126203	1.5e-05	0.0159154	73.2877	26.0797	62	0	2.0315	2.2194	138	62	77.7298	0.00560337	0.0244071	1.1e-05	8.8956e-06	4.46384	19.0723	0.126186	4e-06	0.0245976	1038.22	276.152	1130	0	-2.6411	5.50912	1130	137	1073.01	0.00233476	0.0134601	9.8e-05	0.000133434	8.11975	69.6675	0.126178	4e-06	0.0135946	333.82	453.757	62	0	1.15582
0.00713752	0.00955741	0.002644	0.00281842	1.22213	-0.296565	0.027222	0.000221	0.0117957	105.931	38.2127	70	0	0.119705	-1.98255	153	70	112.389	0.00293911	0.00780601	1.4e-05	1.18608e-05	2.7998	6.5227	0.034608	6e-06	0.00828938	954.648	391.808	1130	0	-1.73357	1.02771	1130	70	1030.88	0.00208677	0.00601825	2e-05	1.77912e-05	3.3261	9.81635	0.027201	6e-06	0.00634127	708.52	508.694	1130	0	-0.366855
0.00666526	0.00720349	0.003508	0.00370798	1.33024	0.859202	0.027997	0.000248	0.00972842	99.0968	35.3481	70	0	0.398273	-1.79067	153	70	105.021	0.00325758	0.00609417	2.5e-05	3.55824e-05	2.21382	4.33033	0.027997	1e-06	0.00687113	784.348	481.933	1130	0	-0.677182	-1.52068	1130	70	918.746	0.00224773	0.00526686	2.15e-05	1.92738e-05	2.8672	8.07534	0.027991	1e-06	0.00570217	571.92	511.239	154.5	125.28	0.162162
0.00850759	0.00992321	0.0037455	0.00472653	1.52015	1.95286	0.041942	5.9e-05	0.0129597	96.8235	32.7862	70	0	0.3844	-1.85526	146	70	102.069	0.00432589	0.00781459	7.25e-05	0.000102299	2.04701	3.5972	0.034096	7e-06	0.00888008	761	494.836	1130	0	-0.58271	-1.66163	1130	70	905.69	0.00289307	0.00660481	2.5e-05	2.52042e-05	2.78771	7.68682	0.034072	5e-06	0.00718033	535.18	510.995	141	105.265	0.297722
0.0094425	0.0133043	0.0028395	0.00349523	2.10571	4.84711	0.060667	1.4e-05	0.0161327	90.2	31.8622	70	0	0.924124	-1.04605	153	70	95.4851	0.00407091	0.00981418	1.8e-05	2.07564e-05	3.52952	14.7084	0.060673	4e-06	0.01056	873.314	442.777	1130	0	-1.12172	-0.720232	1145	70	977.716	0.00284964	0.00839943	1.8e-05	1.85325e-05	4.33668	22.4754	0.060648	4e-06	0.0088298	638.38	516.746	1130	0	-0.0988218
0.0198196	0.0307718	0.0021215	0.00303266	1.40657	0.517072	0.094609	6.3e-05	0.0359496	71.7	7.60263	70	0	3.82368	13.2925	104	70	72.0819	0.00498526	0.0173858	1e-05	1.18608e-05	3.99272	15.6716	0.094622	1e-06	0.0179817	1028.28	292.994	1130	0	-2.54711	4.71912	1130	118	1068.7	0.00398821	0.0156456	1.35e-05	1.4826e-05	4.56146	20.8916	0.094602	1e-06	0.0160699	836.96	465.187	1130	0	-0.957449
0.0019882	0.0104705	0.000161	9.93342e-05	7.38918	54.5325	0.083548	2e-06	0.0105769	73.4219	27.1374	62	0	2.01892	2.18887	153	62	78.203	0.000214361	0.000595486	1e-05	2.9652e-06	3.01391	8.56044	0.00278	7e-06	0.000625063	1122.86	42.8333	1130	0	-5.50926	29.1644	1130	873	1123.66	0.0012728	0.00840376	0.0001105	0.000149001	9.39552	88.887	0.083548	2e-06	0.00845796	451.22	507.371	62	0	0.575753
0.000330904	0.000656715	0.000108	0.00015419	5.02829	33.3366	0.005189	3e-06	0.000731831	104.072	37.2172	138	0	-0.177214	-1.97879	138	62	110.451	0.000762412	0.00120786	0.000474	0.000693857	2.63676	6.83426	0.005099	5e-06	0.00139799	772.647	501.049	1130	0	-0.566252	-1.76715	1145	70	912.834	0.00027766	0.000597808	6.55e-05	9.11799e-05	5.4079	38.9773	0.005079	3e-06	0.000656426	217.73	324.698	138	100.817	2.40113
0.00670197	0.00725908	0.003787	0.00424765	1.4165	1.31928	0.027393	7.7e-05	0.00979867	96.2424	33.5243	70	0	0.498112	-1.68865	153	70	101.747	0.00358021	0.00634187	5.8e-05	7.56126e-05	2.14081	4.1802	0.027401	7e-06	0.00724134	753.97	495.381	1130	0	-0.550675	-1.69701	1130	70	900.117	0.00239899	0.00544048	2.35e-05	2.2239e-05	2.83065	8.10077	0.027386	5e-06	0.00592098	536.92	510.47	141	105.265	0.29133
0.00832841	0.0088173	0.004053	0.00451303	1.05616	-0.149493	0.029375	0.000333	0.0120178	97.4138	33.5384	70	0	0.389793	-1.83192	153	70	102.837	0.00340123	0.00692845	1.4e-05	1.92738e-05	2.32872	4.65579	0.029377	1e-06	0.00767435	846.62	460.082	1130	0	-0.994143	-0.995037	1130	70	962.008	0.00241524	0.00602152	1.85e-05	2.44629e-05	2.95091	8.29571	0.029353	1e-06	0.00645984	629.35	516.458	1130	0	-0.0655201
0.00529722	0.00756347	0.00265	0.00174354	1.86862	2.1586	0.027684	1.6e-05	0.00914755	118.778	33.0999	138	0	-0.751261	-1.37987	152	70	123.18	0.00297939	0.00793688	1.6e-05	1.26021e-05	2.795	6.42095	0.031678	7e-06	0.00841941	917.781	405.841	1130	0	-1.44361	0.199437	1130	70	1002.23	0.00190709	0.0051558	2.15e-05	2.00151e-05	3.6665	13.1327	0.02766	7e-06	0.00547297	630.14	503.761	727	597.488	-0.0447587
0.0180996	0.0100227	0.0217675	0.00849159	-0.540516	-1.29454	0.029695	6.2e-05	0.0206408	117.14	32.8578	138	0	-0.708302	-1.45849	153	70	121.572	0.0181005	0.0100291	0.0217595	0.00851457	-0.54149	-1.29357	0.029694	2.9e-05	0.0206446	93.14	34.7346	70	0	0.895201	-0.919096	183	70	99.2845	0.00905024	0.0114934	5.7e-05	7.56126e-05	0.699389	-1.30856	0.02967	6e-06	0.0145837	105.14	35.7347	100.5	45.2193	0.0867045
0.00825525	0.0115838	0.003788	0.00530919	2.4704	6.80522	0.053408	9e-06	0.0140265	93.125	33.6779	70	0	0.711199	-1.48777	153	70	98.7887	0.00263971	0.00747177	1.45e-05	1.11195e-05	4.64759	26.1634	0.053391	5e-06	0.00787787	917.921	415.184	1130	0	-1.41827	0.0425213	1130	70	1006.32	0.00200618	0.00659857	1.35e-05	9.6369e-06	5.39611	35.4366	0.053383	4e-06	0.00686517	719.97	506.153	1130	0	-0.41698
0.0149914	0.0311972	0.001497	0.00165755	2.64879	6.08322	0.12567	7.5e-05	0.0340876	75.1481	18.9223	70	0	3.2796	9.54932	153	70	77.4082	0.00555108	0.020111	1.6e-05	1.4826e-05	4.88848	24.4699	0.125656	5e-06	0.0207299	972.685	359.997	1130	0	-1.82853	1.43392	1130	70	1036.31	0.00405229	0.0173241	1.95e-05	1.55673e-05	5.82875	35.3714	0.125645	5e-06	0.0177072	730.35	504.707	1130	0	-0.468021
0.0117097	0.0125764	0.007872	0.00970213	1.59351	3.00122	0.056393	6.3e-05	0.0170244	102.345	36.7688	70	0	0.237893	-1.95216	153	70	108.535	0.00478393	0.0098264	2e-05	1.92738e-05	2.79016	9.37555	0.056266	7e-06	0.0108667	822.521	468.779	1130	0	-0.868568	-1.2204	1130	70	945.093	0.00339659	0.00853851	2.4e-05	2.2239e-05	3.45014	14.493	0.056242	6e-06	0.00914953	613.67	513.453	547	707.2	-0.000189799
0.00632848	0.0127416	0.001564	0.00196519	2.83403	8.95906	0.066928	1.5e-05	0.0141073	99.8333	35.5859	70	11.8608	0.144223	-1.99537	138	62	105.862	0.00399125	0.00904333	1.8e-05	1.77912e-05	2.21171	3.67088	0.037674	5e-06	0.00980506	944.846	390.855	1130	0	-1.6149	0.684184	1130	70	1021.06	0.00303773	0.00933139	2e-05	2.07564e-05	4.39001	22.492	0.066928	5e-06	0.00976893	539.24	509.24	138	112.678	0.286668
0.000266656	0.000481909	5e-06	5.9304e-06	1.93783	3.9601	0.002358	3e-06	0.000547298	127.18	26.2637	138	0	-1.95142	1.86084	138	62	129.82	0.000189949	0.000436849	7e-06	1.4826e-06	2.31717	4.36471	0.001671	5e-06	0.000471194	1075.64	236.863	1130	0	-3.91319	13.6654	1130	70	1100.76	0.0001854	0.000389059	7e-06	4.4478e-06	2.08194	3.2602	0.001647	3e-06	0.000429216	497.08	487.98	138	0	0.524078
0.006121	0.00867148	0.0025415	0.00211864	1.49048	0.579535	0.027761	2.6e-05	0.0105095	112.441	33.9904	138	0	-0.444253	-1.82294	153	70	117.322	0.00319785	0.00786889	1.3e-05	1.03782e-05	2.5357	5.05603	0.029999	4e-06	0.00843845	904.894	424.301	1130	0	-1.33851	-0.170832	1130	70	998.066	0.00211058	0.00547648	2e-05	2.2239e-05	3.26263	10.0567	0.02771	4e-06	0.0058435	635.46	510.813	1130	0	-0.0692742
0.003465	0.00435182	0.0021545	0.00271242	1.3999	0.534835	0.013384	4.8e-05	0.00543984	99.1429	34.9216	70	0	0.258305	-2.0659	138	70	104.698	0.00037957	0.00228346	9e-06	2.9652e-06	8.56075	74.2397	0.020994	5e-06	0.00230166	1112.97	121.881	1130	0	-7.65864	60.5446	1130	70	1119.54	0.00048765	0.00191562	1e-05	5.9304e-06	5.75535	34.5783	0.013384	5e-06	0.00196741	971.03	371.37	1130	0	-1.89962
0.00480493	0.00737811	0.002628	0.000724991	2.30995	3.98516	0.028154	3e-06	0.0087358	120.511	34.8527	138	22.239	-0.692877	-1.41473	153	70	125.342	0.00380742	0.00939509	5e-06	5.9304e-06	2.40716	4.16224	0.036154	1e-06	0.0100578	896.545	431.745	1130	0	-1.29038	-0.299208	1130	70	993.382	0.00216246	0.00546429	5.6e-05	8.1543e-05	3.72899	13.493	0.028146	1e-06	0.00585117	547.33	502.764	153	123.056	0.28385
0.0109844	0.0105619	0.0069705	0.0091558	0.440285	-1.46714	0.029564	0.000705	0.0151072	96.7143	33.8196	70	0	0.415469	-1.89115	138	70	102.257	0.00429608	0.00844288	2.1e-05	2.07564e-05	1.84536	1.92365	0.029562	7e-06	0.00942064	880.111	442.662	1130	0	-1.19165	-0.557094	1145	70	983.78	0.00309318	0.00739911	2e-05	1.63086e-05	2.40061	4.42228	0.029543	7e-06	0.00798543	660.76	515.573	1130	0	-0.189974
0.00922205	0.0105036	0.002574	0.00330397	0.71605	-1.30274	0.027365	0.000205	0.013797	96.0909	35.554	70	0	0.567998	-1.69221	153	70	102.177	0.00263629	0.00688584	1.3e-05	9.6369e-06	2.73034	6.05558	0.027451	6e-06	0.00733192	952.859	387.65	1130	0	-1.71951	1.01589	1130	70	1027.76	0.00205631	0.00616181	1.35e-05	9.6369e-06	3.22165	9.11439	0.027365	6e-06	0.00646658	764.37	494.351	1130	0	-0.609737
0.00665039	0.00762365	0.004074	0.00516241	1.50273	1.35999	0.027359	1.7e-05	0.0100236	96.5806	32.0258	70	0	0.351314	-1.88761	138	70	101.589	0.00301694	0.00604454	3e-05	4.4478e-05	2.63156	6.79134	0.027359	7e-06	0.00671632	808.536	476.913	1130	0	-0.796181	-1.35878	1130	70	936.953	0.00208169	0.00519254	2.4e-05	2.2239e-05	3.33554	11.6003	0.027335	7e-06	0.00557013	587.83	515.803	146.5	113.419	0.0949645
0.0069179	0.00826902	0.002985	0.00362051	1.27677	0.391533	0.027314	0.000154	0.010675	94.7333	33.3311	70	0	0.573847	-1.6588	153	70	100.241	0.0029978	0.0063595	2.85e-05	3.03933e-05	2.53844	5.79188	0.027314	7e-06	0.00698944	828.243	467.854	1130	0	-0.890875	-1.19513	1130	70	949.603	0.00209846	0.00547915	2.2e-05	2.07564e-05	3.21642	10.1194	0.02729	6e-06	0.00584161	608.19	516.732	359.5	429.213	0.0159586
0.00808087	0.00878885	0.004185	0.0054656	0.999392	-0.297268	0.027436	0.000103	0.0118036	94.8333	32.9633	70	0	0.520461	-1.75498	146	70	100.173	0.00257796	0.00613822	1.95e-05	1.77912e-05	2.7796	7.15186	0.027426	7e-06	0.00662026	893.132	431.497	1130	0	-1.25533	-0.39481	1130	70	990.668	0.00195925	0.00544313	2.3e-05	2.07564e-05	3.32638	10.8428	0.027402	7e-06	0.00575934	701.54	508.644	1130	0	-0.342636
0.00657582	0.00754041	0.002987	0.0027606	1.21999	0.0760821	0.025169	1.6e-05	0.00992104	101.088	36.3246	70	0	0.358157	-1.74884	161	70	107.236	0.00341962	0.00633068	3.45e-05	4.59606e-05	2.11743	3.44572	0.025163	7e-06	0.00715291	767.818	490.837	1130	0	-0.610233	-1.62893	1145	70	909.294	0.00228061	0.00534954	2.15e-05	2.00151e-05	2.85923	7.51338	0.025139	5e-06	0.00579073	541.13	509.293	143	108.23	0.280232
0.00966193	0.00986026	0.004627	0.00652641	0.588012	-1.25551	0.027519	0.000225	0.013683	95.7931	33.5787	70	0	0.47196	-1.83707	138	70	101.316	0.00399697	0.00783527	2.1e-05	2.07564e-05	1.91144	2.27311	0.027518	7e-06	0.00874657	876.099	446.449	1130	0	-1.17701	-0.596961	1130	70	981.865	0.00283785	0.00682668	2.4e-05	2.14977e-05	2.49645	5.0271	0.027494	7e-06	0.00736145	649.81	517.575	1130	0	-0.153277
0.00969579	0.00996611	0.00491	0.0066035	0.625482	-1.23197	0.02912	8e-06	0.0137807	103.862	36.0869	70	0	0.145742	-1.89591	168	70	109.748	0.00435675	0.00857747	2e-05	1.92738e-05	1.84701	1.94252	0.030135	5e-06	0.0095665	877.859	445.222	1130	0	-1.18637	-0.577882	1130	70	982.887	0.00309329	0.00722941	2.15e-05	2.14977e-05	2.41871	4.52293	0.029096	5e-06	0.00783008	653.4	514.899	1130	0	-0.15823
0.00272915	0.00538897	0.000328	0.000465536	2.90421	8.61764	0.027383	1.4e-05	0.0060011	96.8852	37.4602	70	11.8608	0.217551	-1.95985	150	62	103.764	0.00248495	0.00584836	1.8e-05	1.63086e-05	2.62634	6.15463	0.023885	6e-06	0.006285	936.487	403.666	1130	0	-1.57603	0.545113	1130	70	1017.73	0.00166632	0.00421491	6.9e-05	9.19212e-05	4.09309	18.8769	0.027359	6e-06	0.00451269	424.33	482.486	138	112.678	0.755572
0.00353867	0.00459797	0.002639	0.00196296	2.20899	3.74757	0.01732	5.1e-05	0.00571461	114.952	36.5629	138	22.239	-0.385976	-1.83859	153	70	120.363	0.0012119	0.00517518	9e-06	4.4478e-06	4.67683	20.4255	0.028293	5e-06	0.0052832	975.253	364.556	1130	0	-1.89982	1.64963	1145	70	1040.35	0.00095765	0.00322048	1.1e-05	7.413e-06	4.96327	25.1844	0.021436	5e-06	0.00334438	794.59	478.545	1130	0	-0.714922
0.00734264	0.00806245	0.003666	0.00416907	1.30118	0.600567	0.027322	0.000109	0.0108142	100.303	34.1435	70	0	0.247771	-1.89891	152	70	105.788	0.00353658	0.00672483	4.3e-05	5.33736e-05	2.28182	4.5681	0.027321	7e-06	0.00755352	757.582	495.31	1130	0	-0.570795	-1.67748	1153	70	903.106	0.00242391	0.00573407	2.5e-05	2.37216e-05	2.96794	8.67603	0.027297	7e-06	0.00619888	540.68	510.309	142.5	107.489	0.278833
0.00725907	0.0085734	0.003632	0.00380806	1.29792	0.311024	0.028435	9e-05	0.0111242	94	32.3089	70	0	0.565878	-1.68466	146	70	99.2223	0.00313536	0.00662433	2.9e-05	3.33585e-05	2.54183	5.6745	0.028433	6e-06	0.00728597	875.557	444.067	1130	0	-1.1605	-0.635592	1130	70	980.295	0.002195	0.00569904	2.5e-05	2.37216e-05	3.23275	10.0399	0.028409	6e-06	0.00608049	641.09	517.026	1130	0	-0.115912
0.00782431	0.00943832	0.003366	0.00396077	1.19142	-0.112479	0.027936	0.000252	0.0121192	98.5	34.1833	70	0	0.33603	-1.89678	153	70	104.047	0.00276376	0.00668301	2.05e-05	2.00151e-05	2.818	7.05659	0.027935	7e-06	0.0071901	915.554	419.565	1130	0	-1.43218	0.0811722	1130	70	1005.93	0.00204518	0.00584757	2.4e-05	2.2239e-05	3.44245	11.259	0.027911	7e-06	0.00616724	703.12	509.743	1130	0	-0.35695
0.0114911	0.0104857	0.008282	0.0105947	0.436991	-1.49584	0.027672	0.000607	0.0154295	102.107	35.2308	70	0	0.155366	-2.01325	153	70	107.809	0.00406258	0.00815258	8.5e-06	1.11195e-05	1.93716	2.3389	0.027196	1e-06	0.00905793	877.458	441.097	1130	0	-1.18777	-0.555759	1130	70	980.713	0.00321752	0.00752791	1e-05	1.33434e-05	2.36768	4.23983	0.027648	1e-06	0.00815201	660.36	512.149	1130	0	-0.188554
0.00313026	0.00464789	0.0026195	0.00176207	3.97633	17.1946	0.027903	0.000288	0.00555761	108.476	37.5046	138	22.239	-0.0328709	-1.96618	153	70	114.631	0.00230616	0.0070922	2.15e-05	2.29803e-05	3.92581	14.5306	0.037347	5e-06	0.00739935	930.466	404.064	1130	0	-1.50806	0.326983	1153	70	1013.02	0.00133757	0.00335995	2.5e-05	2.81694e-05	5.69125	38.7324	0.027878	5e-06	0.00360076	585.23	510.725	153	123.056	0.121682
0.0100524	0.00800766	0.0072575	0.00721507	0.641085	-0.834029	0.027008	2e-06	0.012802	110	33.6209	126	17.7912	-0.281629	-1.79646	157	70	114.925	0.0101722	0.00785778	0.0072465	0.00703123	0.694971	-0.800926	0.027008	0.001321	0.0128056	101.64	38.3266	70	0	0.451624	-1.58954	185	70	108.491	0.00508632	0.00745886	0.000696	0.00102596	1.50512	1.15777	0.026983	2e-06	0.00899716	105.82	36.1133	126	68.9409	0.112132
0.00960358	0.00945574	0.005772	0.00742634	0.665554	-1.10088	0.028773	0.000699	0.0133765	102.727	36.689	70	0	0.220895	-1.94258	153	70	108.895	0.00472884	0.00865789	2e-05	2.81694e-05	1.8167	2.15189	0.034764	1e-06	0.00980827	798.254	481.243	1130	0	-0.742901	-1.44423	1145	70	930.241	0.00316918	0.00701337	2.2e-05	2.9652e-05	2.32463	4.21382	0.028766	1e-06	0.00766415	568.73	512.709	152.5	122.314	0.177202
0.00861742	0.0110582	0.001621	0.00177171	0.837703	-1.19168	0.027458	1.7e-05	0.0138365	95.5	33.6284	70	0	0.484461	-1.83669	138	70	101.015	0.00273425	0.00719014	1e-05	8.8956e-06	2.71376	5.91393	0.027479	4e-06	0.00764813	975.974	368.657	1130	0	-1.96196	1.91045	1130	70	1042.42	0.00207803	0.006301	1.75e-05	1.85325e-05	3.25009	9.2506	0.027434	4e-06	0.00660483	764.66	496.038	1130	0	-0.617349
0.0018243	0.00517577	0.000146	0.000153449	3.56472	12.6619	0.026673	6e-06	0.00542651	77.275	24.4928	68	0	2.21743	3.07977	153	68	80.9711	0.00289737	0.0151182	0.000174	0.000200151	6.77965	46.7304	0.114575	1.2e-05	0.0152691	75.8833	32.3147	62	0	1.91607	1.74331	156	62	82.3718	0.00178982	0.00983304	0.000146	0.000163086	8.26894	72.53	0.093311	6e-06	0.00994612	76.44	29.3107	68	8.8956	2.04054
0.00482721	0.00636979	0.0016615	0.00245741	0.968917	-0.646749	0.018723	4e-06	0.00780885	108.714	35.0964	138	0	-0.258877	-2.06482	138	70	113.853	0.00083236	0.00239209	0.00017	8.1543e-05	4.30205	19.1405	0.014689	1e-05	0.0025196	65.7907	16.0236	62	0	4.19744	16.0147	141	62	67.6918	0.00090325	0.00285099	0.0001475	9.19212e-05	4.55588	21.4024	0.018723	4e-06	0.00297703	71.8	24.6224	62	0	2.27355
0.00966367	0.0188858	0.0039455	0.00542557	5.08512	29.5274	0.130707	5e-06	0.0210524	106.404	33.2508	126	20.0151	-0.164486	-1.93131	153	68	111.383	0.01047	0.0201214	0.00429	0.00579252	4.99892	28.0705	0.135452	5e-06	0.0224957	105.667	36.2693	100.5	45.2193	0.0365223	-1.99033	157	70	111.595	0.00502561	0.0143921	2.85e-05	3.48411e-05	6.82072	55.415	0.130707	5e-06	0.0151762	106.05	34.5573	126	34.0998	-0.058651
0.00766331	0.00824473	0.005908	0.00701122	1.18892	0.24784	0.027307	2e-06	0.0111516	98.8276	32.7655	70	0	0.233237	-1.97016	138	70	103.94	0.00315246	0.0064282	2.2e-05	2.81694e-05	2.46082	5.49929	0.027308	2e-06	0.00711884	850.606	459.394	1130	0	-1.02367	-0.946283	1130	70	965.195	0.0022385	0.00558652	2.15e-05	2.14977e-05	3.09413	9.43953	0.027283	2e-06	0.00599233	632.59	516.788	1130	0	-0.0801708
0.00754255	0.00856666	0.00308	0.00363978	1.03418	-0.363384	0.028135	0.000224	0.0113025	97.8966	34.3359	70	0	0.427236	-1.74399	157	70	103.547	0.00306104	0.00658441	1.6e-05	1.4826e-05	2.36322	4.59113	0.028132	6e-06	0.00721899	833.859	463.807	1130	0	-0.936875	-1.1102	1130	70	952.58	0.00218765	0.00569875	1.8e-05	1.63086e-05	2.99697	8.29619	0.028126	6e-06	0.00607757	620.43	514.866	902	338.033	-0.0361674
0.010002	0.0100957	0.004751	0.00679179	0.62159	-1.24326	0.028464	0.000114	0.0141023	106.061	35.7534	138	28.1694	-0.0171986	-1.99391	157	70	111.752	0.00496281	0.00898145	3.7e-05	4.4478e-05	1.80606	2.10542	0.035484	7e-06	0.0102025	753.209	497.671	1130	0	-0.555531	-1.69165	1145	70	900.724	0.00332508	0.00724927	2.4e-05	2.2239e-05	2.29926	4.12758	0.02844	7e-06	0.00794245	539.65	508.982	139.5	103.041	0.287764
0.008084	0.00998026	0.0013045	0.00169535	0.884455	-0.868815	0.027561	0.000114	0.0127043	95.3571	34.8364	70	0	0.599728	-1.6426	153	70	101.308	0.00316815	0.00732172	8.5e-06	1.03782e-05	2.35572	4.23196	0.027561	1e-06	0.00793097	949.917	392.017	1130	0	-1.70094	0.955559	1130	70	1026.59	0.00228157	0.00634754	1e-05	1.26021e-05	2.96662	7.68755	0.027537	1e-06	0.0067152	710.64	509.17	1130	0	-0.389465
0.00723976	0.00912271	0.001878	0.0024967	1.07201	-0.424501	0.026487	0.0001	0.0115225	91.6207	32.9094	70	0	0.800316	-1.36606	153	70	97.1598	0.00295772	0.00703102	2.2e-05	2.2239e-05	2.78682	7.5342	0.035589	7e-06	0.00758202	934.479	402.862	1130	0	-1.55905	0.483507	1130	70	1016.5	0.00210015	0.00562139	2.4e-05	2.2239e-05	3.06148	8.72209	0.026462	7e-06	0.0059745	690.05	512.653	1130	0	-0.307161
0.000924096	0.00121597	0.000195	0.000129727	1.30586	0.603425	0.004655	5e-06	0.00151792	80.7692	31.779	62	0	1.21509	-0.495732	138	62	86.6842	0.000290771	0.00073247	8e-06	2.9652e-06	3.56783	14.8911	0.004217	5e-06	0.00078095	1039.92	283.273	1130	0	-2.82267	6.25558	1145	137	1077.03	0.00048955	0.000968861	7.35e-05	0.000100075	2.34589	4.91188	0.004655	5e-06	0.00108119	541.16	520.152	138	112.678	0.239833
0.011985	0.01116	0.0083015	0.0107896	0.33736	-1.66789	0.02837	0.000117	0.0162641	108.882	35.241	138	11.1195	-0.195112	-1.96871	153	70	114.284	0.00595336	0.010114	1.25e-05	1.77912e-05	1.37984	0.175262	0.029194	1e-06	0.0116699	763.197	497.302	1130	0	-0.611522	-1.63218	1130	70	908.863	0.00407489	0.00859116	2.4e-05	3.26172e-05	1.97868	2.30364	0.028346	1e-06	0.00946967	540.73	509.736	138	100.817	0.279343
0.0162295	0.0102303	0.0180705	0.0136021	-0.282329	-1.52405	0.027918	0.000333	0.0191279	113.188	34.0523	138	0	-0.454455	-1.75987	153	70	118.097	0.0152066	0.010576	0.016178	0.0154694	-0.162932	-1.61386	0.027918	8e-06	0.0184646	213.712	335.819	70	0	2.29444	3.41581	1130	70	395.32	0.00790745	0.0106938	0.000178	0.000260196	0.908477	-0.898368	0.027893	5e-06	0.0132568	165.46	247.374	128.5	86.7321	3.52801
0.00669965	0.00832091	0.003412	0.00332695	1.48229	0.925913	0.028193	0.00039	0.0105778	95.7419	33.4285	70	0	0.531018	-1.64827	153	70	101.232	0.00301148	0.00621772	2.2e-05	2.9652e-05	2.53932	5.991	0.028193	1e-06	0.00686795	842.913	463.475	1130	0	-0.981677	-1.03354	1130	70	960.312	0.00207807	0.00525613	2e-05	1.92738e-05	3.31212	11.1913	0.028173	1e-06	0.00562752	611.29	518.173	541.5	699.046	-0.0025424
0.00629661	0.00792151	0.002578	0.00268351	1.41913	0.798529	0.02732	5e-06	0.0100187	99.6452	33.5684	70	0	0.247326	-1.91672	153	70	104.974	0.00283278	0.00695785	1.9e-05	1.92738e-05	3.26499	10.904	0.036402	5e-06	0.00746557	837.333	463.797	1130	0	-0.958656	-1.06223	1161	70	955.571	0.00195462	0.0051456	2.25e-05	2.44629e-05	3.43561	11.8921	0.027275	5e-06	0.00548023	608.65	515.43	462.5	581.92	0.00887335
0.00865188	0.00970999	0.003004	0.00415276	0.834436	-1.01193	0.027612	3e-06	0.012895	101.818	33.4818	70	0	0.0858286	-2.02091	141	70	107.023	0.00395799	0.00779589	2.3e-05	2.37216e-05	2.03099	2.67659	0.027613	7e-06	0.00869106	753.91	498.272	1130	0	-0.564777	-1.68546	1130	70	901.638	0.00285521	0.00685334	2.4e-05	2.37216e-05	2.55637	5.20223	0.027588	3e-06	0.00739262	538.72	510.731	138	100.817	0.282679
0.0098881	0.00981914	0.006138	0.00761463	0.732361	-1.00686	0.028846	0.000301	0.0138154	96.3103	34.3585	70	0	0.492181	-1.78358	153	70	102.056	0.00406331	0.00789341	2.2e-05	2.37216e-05	2.01293	2.80485	0.028849	5e-06	0.0088283	849.423	458.352	1130	0	-1.01132	-0.964263	1130	70	963.663	0.00288507	0.00688126	2.4e-05	2.52042e-05	2.60412	5.74816	0.028834	5e-06	0.00742979	631.02	516.567	1130	0	-0.0743637
0.00743564	0.010477	0.0015955	0.00181025	1.07532	-0.704692	0.027479	6.3e-05	0.0126939	96.1786	36.11	70	0	0.623906	-1.57875	157	70	102.507	0.00291746	0.00740463	2e-05	2.66868e-05	2.61033	5.20842	0.027479	2e-06	0.00791067	923.625	412.882	1130	0	-1.48865	0.257794	1130	70	1010.54	0.00210057	0.00640207	2e-05	2.2239e-05	3.25675	9.12321	0.027454	2e-06	0.00670739	691.94	511.895	1130	0	-0.314521
0.00781812	0.00888807	0.003126	0.00442927	0.931267	-0.470547	0.027599	6e-05	0.0117082	91.5	33.0082	70	0	0.810143	-1.35154	153	70	97.0561	0.00275492	0.00640089	2e-05	2.52042e-05	2.54621	5.67737	0.027581	2e-06	0.00692873	954.608	384.387	1130	0	-1.7544	1.1527	1130	70	1028.12	0.00203864	0.00562058	2e-05	1.92738e-05	3.12217	9.25608	0.027557	2e-06	0.0059524	730.2	503.986	1130	0	-0.476625
0.000206418	0.000422469	4e-06	1.4826e-06	1.65684	0.807402	0.001187	3e-06	0.00046811	137.297	17.2108	138	0	-3.54722	13.2254	153	62	138.359	0.000205667	0.000246788	0.00017	2.81694e-05	1.74645	1.84426	0.000837	3.1e-05	0.000310542	149.667	9.5	156	0	-0.592593	-1.81481	156	137	149.934	0.00024486	0.000547197	5e-06	1.4826e-06	3.45445	16.9283	0.003851	3e-06	0.000596981	138.41	17.0069	138	0	-3.46036
0.00202683	0.00199446	0.001798	0.00134917	0.77863	-0.895694	0.005679	0.000533	0.00272451	80	28.5937	70	0	1.32089	-0.142361	138	70	84.1507	0.000204085	0.000478754	7e-06	2.9652e-06	2.47845	4.66908	0.00181	4e-06	0.00051809	979.043	357.844	1130	0	-1.9333	1.77739	1130	70	1041.74	0.00019194	0.000464847	8.5e-06	5.1891e-06	2.59525	5.28327	0.0018	4e-06	0.000500762	925.1	407.897	1130	0	-1.476
0.0114083	0.0104799	0.009051	0.0119735	0.428658	-1.46401	0.028442	7.8e-05	0.0153896	98.0571	35.0268	70	0	0.420594	-1.82726	153	70	103.957	0.00616058	0.00953667	0.000485	0.000708683	1.31611	0.154055	0.028425	7e-06	0.0112917	773.846	489.787	1130	0	-0.657836	-1.56766	1130	70	913.805	0.00400438	0.0082073	2.5e-05	2.66868e-05	1.98917	2.50921	0.028419	6e-06	0.00909512	537.32	510.342	139.5	103.041	0.279076
0.00734459	0.00814481	0.004419	0.00539222	1.03153	-0.240141	0.02725	0.000181	0.0108625	94.5517	32.1376	70	0	0.501849	-1.77216	138	70	99.6857	0.00300963	0.00629695	2.1e-05	2.07564e-05	2.34635	4.68003	0.027255	7e-06	0.00693909	851.577	458.656	1130	0	-1.0244	-0.946372	1145	70	965.705	0.00214708	0.00545778	2.4e-05	2.44629e-05	2.97417	8.36445	0.02723	7e-06	0.00583948	632.04	517.905	1130	11.1195	-0.080416
0.00709721	0.00732949	0.003957	0.00433067	1.05128	-0.056627	0.026282	1.7e-05	0.0101224	99.8182	33.6019	70	0	0.248053	-1.90029	150	70	105.16	0.00346645	0.00624431	1.8e-05	1.92738e-05	1.99471	3.13466	0.026281	5e-06	0.0071011	756.537	495.096	1130	0	-0.567406	-1.67995	1130	70	902.114	0.0023422	0.00533597	2.1e-05	2.2239e-05	2.6801	6.7202	0.026261	5e-06	0.00580291	539.82	509.997	143	108.23	0.281043
0.00820474	0.00889007	0.0041215	0.00567984	0.929344	-0.511602	0.029037	3e-06	0.0120011	103.118	33.7942	98	41.5128	0.0278266	-2.02678	141	70	108.359	0.00401644	0.00763395	2.25e-05	2.37216e-05	1.93272	2.48925	0.028945	6e-06	0.00857473	766.439	492.084	1130	0	-0.609453	-1.6303	1130	70	908.794	0.00278961	0.0064091	2.4e-05	2.52042e-05	2.58062	5.81103	0.028936	3e-06	0.00696044	540.91	509.017	141	105.265	0.281381
0.00655483	0.00834894	0.0025165	0.00286142	1.42706	0.647782	0.027845	7e-06	0.0105362	99.2143	32.7277	70	0	0.217136	-1.9613	138	70	104.351	0.00495112	0.00785658	0.001299	0.00192145	1.74437	1.91887	0.028188	2e-06	0.00922904	644.448	515.701	1130	11.1195	-0.122451	-1.99775	1145	70	822.603	0.00287165	0.00624168	2.5e-05	3.26172e-05	2.7359	6.81111	0.027824	2e-06	0.00684217	415.45	476.145	137.5	100.076	0.812147
0.00909537	0.0103727	0.002219	0.00288217	0.667977	-1.29155	0.027355	0.000249	0.0136504	92.6667	32.6661	70	0	0.668189	-1.60905	138	70	98.0544	0.00336467	0.00764102	1.5e-05	1.77912e-05	2.19998	3.36085	0.027355	3e-06	0.00830099	935.247	400.434	1130	0	-1.58726	0.596347	1145	70	1016.29	0.00245621	0.0066781	1.8e-05	1.4826e-05	2.769	6.33537	0.027331	3e-06	0.00708407	707.75	508.173	1130	0	-0.383642
0.00995209	0.00962831	0.006884	0.00841524	0.543249	-1.2755	0.027466	5.1e-05	0.0137455	101.818	35.5672	70	0	0.204801	-1.96889	153	70	107.674	0.00495185	0.00845292	2.2e-05	3.26172e-05	1.56583	1.02057	0.028872	7e-06	0.00974198	801.03	481.051	1130	0	-0.770473	-1.40252	1130	70	932.526	0.00331774	0.00719352	2.4e-05	2.44629e-05	2.19922	3.55931	0.027441	6e-06	0.00788902	570.29	513.682	152	121.573	0.162266
0.00940455	0.00995993	0.0038135	0.0055175	0.733868	-0.980645	0.028466	0.000184	0.0135328	94.7273	33.4809	70	0	0.528734	-1.79597	138	70	100.216	0.00267279	0.00708312	1.2e-05	7.413e-06	3.11534	9.63114	0.037554	6e-06	0.00752803	966.731	375.201	1130	0	-1.8477	1.48087	1145	70	1036.12	0.00208478	0.00589241	1.85e-05	1.55673e-05	3.25881	10.1616	0.028441	6e-06	0.00622251	774.89	491.458	1130	0	-0.656533
0.002535	0.00628366	0.000192	0.000276505	3.17969	9.4048	0.030851	2e-06	0.00673625	86.7838	35.9369	62	0	0.815341	-1.29395	157	62	93.8373	0.00441946	0.0095896	2.4e-05	3.03933e-05	2.4478	5.40778	0.040017	7e-06	0.0103901	758.462	495.938	1130	0	-0.567982	-1.69313	1130	70	900.976	0.00187606	0.00535963	0.000136	0.000186808	3.93048	15.5446	0.030851	2e-06	0.00565314	261.42	388.253	70	11.8608	1.72905
0.000315309	0.000590193	5e-06	1.4826e-06	1.88031	2.93458	0.002369	3e-06	0.00066439	129.345	22.8718	138	0	-2.17601	2.78667	138	70	131.316	0.000185644	0.000426474	8e-06	2.9652e-06	2.43341	4.86781	0.001687	5e-06	0.000460762	1076.18	219.011	1130	0	-3.93988	14.391	1130	141	1097.75	0.00017342	0.000401686	7.5e-06	5.1891e-06	2.26	3.77916	0.001676	3e-06	0.000435675	555.42	495.708	138	100.817	0.287171
0.00279052	0.00281074	0.002629	0.000717578	2.26021	4.93736	0.012802	0.000164	0.0039236	105.259	34.6239	138	0	-0.0700452	-2.06761	138	70	110.607	0.00078463	0.00403558	8e-06	2.9652e-06	7.62617	59.4689	0.033942	4e-06	0.00408393	1040.1	284.341	1130	0	-2.84571	6.33044	1130	70	1077.75	0.00075368	0.00188708	1.2e-05	7.413e-06	4.16553	20.6447	0.012802	4e-06	0.00202324	787.69	482.809	1130	0	-0.696505
0.007577	0.00877694	0.002406	0.00354341	0.819594	-0.812476	0.027496	5e-06	0.011494	106.758	39	70	0	0.135389	-1.94025	158	70	113.455	0.00373278	0.00726013	2.3e-05	2.2239e-05	1.86731	2.13145	0.027496	7e-06	0.0081152	833.672	464.112	1130	0	-0.935049	-1.11455	1130	70	952.467	0.00250096	0.00607332	2.4e-05	2.2239e-05	2.59553	5.74856	0.027472	5e-06	0.00653997	593.79	511.959	183.5	168.275	0.0752327
0.00956359	0.00945866	0.006952	0.00863466	0.703389	-1.01021	0.027499	0.000192	0.0132539	94.8824	34.8961	70	0	0.591982	-1.69463	153	70	100.741	0.00197131	0.00565098	1.1e-05	5.9304e-06	3.30827	10.3514	0.02751	7e-06	0.00595273	1005.72	338.045	1130	0	-2.2957	3.32238	1130	70	1060.37	0.00163619	0.00519052	1.35e-05	9.6369e-06	3.71583	13.4485	0.027486	6e-06	0.00541749	850.88	461.619	1130	0	-1.02562
0.00783334	0.00871654	0.0040475	0.00520912	1.17749	0.0933711	0.027276	5.8e-05	0.0116174	98.7188	33.4358	70	0	0.301224	-1.88559	153	70	104.06	0.00369531	0.007103	6.45e-05	9.41451e-05	2.23676	4.14515	0.027275	2e-06	0.00796027	792.588	486.642	1130	0	-0.737046	-1.46492	1130	70	928.188	0.00251367	0.00608828	1.25e-05	1.55673e-05	2.92284	8.06289	0.027251	2e-06	0.00655858	570.55	516.183	141.5	106.006	0.154689
0.00757415	0.00848399	0.003146	0.00451155	0.984402	-0.516764	0.026895	1.6e-05	0.0112552	94.4074	32.791	70	0	0.573129	-1.63934	153	70	99.7406	0.00285979	0.00595136	1.9e-05	2.2239e-05	2.2832	4.15727	0.024035	3e-06	0.00656597	871.63	443.605	1130	0	-1.12219	-0.716997	1130	70	976.642	0.00208765	0.00520593	1.9e-05	2.07564e-05	2.8763	7.48269	0.024035	3e-06	0.00558471	661.78	513.483	1130	0	-0.187257
0.00817996	0.00939897	0.004118	0.0058029	1.18797	0.110394	0.031866	0.000104	0.0123174	91.92	32.7845	70	0	0.756107	-1.44452	146	70	97.371	0.0027322	0.00660232	1.8e-05	1.63086e-05	2.88166	7.80957	0.031818	5e-06	0.00710453	925.56	404.861	1130	0	-1.48928	0.297124	1130	70	1009.15	0.00204915	0.00582356	2e-05	1.92738e-05	3.46701	11.9193	0.031818	5e-06	0.00614603	717.15	504.382	1130	0	-0.413639
0.0163272	0.0331235	0.005335	0.00671099	3.38999	11.4452	0.156089	0.000187	0.0362473	85.2273	28.755	70	0	1.21758	-0.530311	138	70	89.7383	0.00463933	0.0188041	1.35e-05	9.6369e-06	6.84106	51.2009	0.156089	6e-06	0.0192506	967.936	371.012	1130	0	-1.836	1.44434	1145	70	1035.75	0.00361868	0.0166912	1.6e-05	1.33434e-05	7.80311	66.9473	0.156065	6e-06	0.0169972	773.74	492.233	1130	0	-0.652606
0.000313955	0.000597665	5e-06	1.4826e-06	2.4775	7.92359	0.0033	3e-06	0.000671149	133.94	16.233	138	0	-3.63375	11.3746	138	70	134.906	0.000276303	0.000703632	6e-06	1.4826e-06	2.84083	8.03558	0.003275	5e-06	0.000745948	1068.36	246.659	1130	0	-3.52826	10.8091	1130	156	1095.63	0.00022794	0.000511589	6e-06	2.9652e-06	2.96394	11.5455	0.003275	3e-06	0.00055773	442.3	463.513	138	0	0.80592
0.00437174	0.00706973	0.002627	0.000128986	2.6349	5.50888	0.027705	4.3e-05	0.00824661	117.304	31.6346	138	0	-0.82284	-1.35089	138	70	121.406	0.00306261	0.00969836	1.65e-05	1.40847e-05	3.51914	11.8208	0.050507	6e-06	0.0100844	909.519	421.87	1130	0	-1.3653	-0.088877	1130	70	1000.95	0.002011	0.0052371	4.1e-05	5.04084e-05	4.0948	16.3505	0.027683	6e-06	0.00558543	545.1	503.195	138	100.817	0.292733
0.00815	0.0108985	0.0038725	0.00511719	2.09888	4.96492	0.050866	7.4e-05	0.0134717	92.1875	31.5047	70	0	0.69844	-1.45223	153	70	97.2629	0.00383509	0.0084684	1.8e-05	1.92738e-05	3.2731	12.8023	0.050865	5e-06	0.00923943	809.544	477.242	1130	0	-0.805189	-1.35413	1145	70	937.962	0.00260809	0.00718648	2.1e-05	2.2239e-05	4.09836	20.3197	0.05084	5e-06	0.00761126	579.99	517.262	143	108.23	0.117152
0.0047082	0.00706428	0.00263	0.000338033	2.31702	3.98884	0.027881	1.5e-05	0.00842391	118.356	31.169	138	0	-0.900673	-1.2143	138	70	122.303	0.00385205	0.0102777	5e-06	4.4478e-06	2.8746	7.6849	0.050427	2e-06	0.010888	892.4	433.619	1130	0	-1.24154	-0.430904	1130	70	990.447	0.00211889	0.00525526	2.6e-05	3.55824e-05	3.7141	13.3806	0.027873	2e-06	0.00564192	544.08	502.77	138	100.817	0.302062
0.0133432	0.0106051	0.0134435	0.0164487	0.101945	-1.68278	0.028218	0.000236	0.0169409	104.938	35.675	104	50.4084	0.0314536	-2.01144	153	70	110.656	0.00627953	0.00984685	2.1e-05	2.59455e-05	1.23523	-0.15116	0.028268	7e-06	0.0116175	745.838	501.106	1130	0	-0.530979	-1.72585	1145	70	896.487	0.00427008	0.00861001	2.4e-05	2.52042e-05	1.83532	1.77928	0.028218	2e-06	0.00957207	540.75	510.512	139.5	103.041	0.277655
0.00786215	0.00794868	0.005444	0.0063611	1.04784	0.0803381	0.02757	0.000231	0.0110709	97.9615	33.6672	70	0	0.35701	-1.85677	153	70	103.375	0.00276549	0.00598339	1.8e-05	1.85325e-05	2.53747	6.10811	0.027571	5e-06	0.00655478	888.757	437.34	1130	0	-1.24882	-0.421861	1130	70	989.227	0.00204664	0.00527257	2.35e-05	2.44629e-05	3.10635	9.73747	0.027546	5e-06	0.00563123	683.15	512.694	1130	0	-0.277103
0.0082166	0.00855331	0.004863	0.00646858	0.876166	-0.537549	0.027158	7e-06	0.0117365	96.36	33.1095	70	0	0.409616	-1.87492	141	70	101.674	0.00277775	0.00622158	8e-06	1.03782e-05	2.50729	5.56129	0.027143	1e-06	0.00677554	906.893	423.795	1130	0	-1.36045	-0.124206	1130	70	999.831	0.00208331	0.00550556	1.6e-05	2.07564e-05	3.05056	8.89186	0.027116	1e-06	0.00586074	704.26	508.86	1130	0	-0.358721
0.00750014	0.00896644	0.0033575	0.00320242	1.20402	-0.194404	0.027503	0.000763	0.0115662	93	31.6017	70	0	0.596016	-1.66432	138	70	98.0408	0.00292556	0.00663438	2.15e-05	2.14977e-05	2.64788	5.88864	0.027501	7e-06	0.0072085	863.889	450.339	1130	0	-1.07687	-0.824135	1145	70	972.776	0.00210654	0.00576198	2.4e-05	2.37216e-05	3.28762	9.95505	0.027477	7e-06	0.00610786	648.04	516.463	1130	0	-0.135398
0.00650713	0.00838283	0.002541	0.00357751	1.25401	0.260087	0.028091	5e-06	0.0105382	106.689	36.2453	138	0	-0.21961	-1.95295	153	62	112.548	0.00412982	0.0076256	2.2e-05	2.2239e-05	1.76476	1.9061	0.028091	7e-06	0.00861092	858.291	454.928	1130	0	-1.05589	-0.864184	1145	70	969.464	0.00292846	0.00645445	2.5e-05	2.66868e-05	2.49017	5.32124	0.028067	5e-06	0.00705827	520.07	504.675	138	100.817	0.369454
0.000323434	0.000578145	9.1e-05	0.000128986	2.24871	4.52699	0.002352	4e-06	0.000657689	107.057	37.1372	138	0	-0.343154	-1.9074	138	62	113.2	0.000200809	0.000482895	9e-06	4.4478e-06	2.49364	5.20461	0.002007	5e-06	0.000518218	1032.81	294.314	1130	0	-2.69135	5.55642	1130	70	1073.07	0.00017852	0.000385207	1.1e-05	1.03782e-05	2.76624	7.65447	0.002007	4e-06	0.000422812	542.16	506.569	138	112.678	0.287058
0.00314862	0.00586211	0.001915	0.00126911	3.00214	8.08737	0.0262	1.2e-05	0.00655412	111.077	36.1075	138	17.7912	-0.254799	-1.95285	150	70	116.583	0.00112089	0.00523915	6e-06	6.6717e-06	5.61926	30.4555	0.033381	1e-06	0.00532298	1046.47	283.388	1130	0	-3.01761	7.22715	1130	70	1083.66	0.00082946	0.00324373	1.15e-05	1.40847e-05	6.43092	43.4054	0.026184	1e-06	0.00333235	803.27	479.156	1130	0	-0.766399
0.00808883	0.00867608	0.004245	0.0055553	0.991116	-0.298777	0.027856	5e-06	0.0117708	96.6	33.331	70	0	0.439792	-1.79044	153	70	102.033	0.00413062	0.00747414	0.000148	0.000214977	1.92127	2.63119	0.027845	3e-06	0.00848913	801.123	477.208	1130	0	-0.771771	-1.38195	1156	70	930.603	0.00283122	0.00638025	2.2e-05	2.66868e-05	2.55845	5.82338	0.027836	3e-06	0.00695099	554.54	511.527	141	105.265	0.216064
0.00739006	0.00748711	0.004601	0.00528325	1.14566	0.271925	0.026572	0.000196	0.0104364	100.938	33.8221	70	0	0.180268	-1.9479	153	70	106.285	0.00385625	0.00683114	0.0001475	0.000217201	2.01237	3.19154	0.02657	2e-06	0.00780057	744.691	499.929	1130	0	-0.523148	-1.72861	1130	70	894.885	0.00262225	0.00589547	2.5e-05	3.40998e-05	2.66508	6.58565	0.026546	2e-06	0.00642536	538.69	510.481	141	105.265	0.283217
0.00642269	0.00795029	0.003386	0.00402155	1.46664	1.02572	0.027313	6e-06	0.0101234	94.6875	32.6916	70	0	0.549594	-1.66855	153	70	100.005	0.00304575	0.00628184	3.85e-05	4.81845e-05	2.58957	6.18183	0.027313	6e-06	0.00693958	777.779	488.434	1130	0	-0.659172	-1.56823	1130	70	916.515	0.00207111	0.00535194	2.4e-05	2.37216e-05	3.32694	11.0671	0.027289	6e-06	0.0057137	559.19	514.15	141	105.265	0.199853
0.0132064	0.0264485	0.002527	0.00358344	3.32161	11.7154	0.130965	4e-06	0.0291209	96.7037	36.05	70	0	0.549665	-1.69575	153	68	102.971	0.00490736	0.0196568	1.6e-05	1.18608e-05	6.47288	45.7702	0.156425	7e-06	0.0201291	942.027	398.697	1130	0	-1.62883	0.701842	1165	70	1021.86	0.00358261	0.0147699	2e-05	1.63086e-05	6.84229	53.4449	0.130965	4e-06	0.0151263	713.79	508.146	1130	0	-0.399182
0.00300814	0.017455	0.000108	0.000132693	6.30065	39.9415	0.130982	5e-06	0.0175987	72.8421	17.418	68	0	3.42593	9.88827	138	68	74.869	0.000416375	0.000718641	1.1e-05	8.1543e-06	1.88805	3.2511	0.002868	8e-06	0.000817493	945.125	380.096	1130	0	-1.50608	0.396978	1130	131	1015.73	0.00228665	0.015247	0.000107	0.000134917	7.32348	54.4306	0.130982	5e-06	0.0153419	282.19	417.109	68	0	1.50282
0.00177558	0.00194232	0.0012545	0.00101855	2.70732	8.35494	0.009762	4e-06	0.00260388	99.5385	38.5479	70	0	0.487768	-1.77761	153	70	106.474	0.000639459	0.00260667	1e-05	5.9304e-06	7.30074	55.9838	0.021818	5e-06	0.0026668	1012.88	322.715	1130	0	-2.38181	3.8211	1130	70	1062.38	0.0004732	0.00123126	1.55e-05	1.26021e-05	4.96238	31.3973	0.009762	4e-06	0.0013133	775.41	489.171	1130	0	-0.650859
0.0120796	0.0191382	0.005648	0.00813947	4.40398	24.3994	0.130656	1e-06	0.0224812	109.444	33.5231	126	17.7912	-0.304008	-1.85742	153	68	114.373	0.0140425	0.0217805	0.006155	0.00820323	4.44755	23.5545	0.142724	8.8e-05	0.0257152	102.065	37.3913	70	0	0.328506	-1.81352	171	70	108.559	0.00652297	0.0152456	7.45e-05	0.000103041	5.60697	41.2897	0.130656	1e-06	0.0165122	106.05	35.3666	126	42.2541	0.00568326
0.0111034	0.00979399	0.007812	0.00829218	0.605371	-1.23506	0.028953	0.000641	0.0147301	107.163	33.8005	126	22.239	-0.167981	-1.94276	153	70	112.249	0.00848637	0.0095262	0.003789	0.00560719	0.953147	-0.544821	0.028937	6e-06	0.0126955	371.175	458.649	137	99.3342	1.03138	-0.928649	1130	70	586.89	0.00483723	0.0082684	2.6e-05	2.89107e-05	1.77057	1.85016	0.028928	5e-06	0.00954366	257.65	369.773	131	90.4386	1.89852
0.00665819	0.00851664	0.00267	0.00296075	1.36049	0.23621	0.026513	1.6e-05	0.0107016	95.7419	33.4285	70	0	0.531018	-1.64827	153	70	101.232	0.00301984	0.00653994	2.1e-05	2.2239e-05	2.58596	5.53214	0.026513	6e-06	0.00716034	811.957	473.269	1130	0	-0.803082	-1.34632	1145	70	938.089	0.00208369	0.00559316	2.4e-05	2.37216e-05	3.30273	10.0569	0.026489	6e-06	0.00594242	589.93	514.798	153	123.056	0.0905714
0.0107251	0.0128258	0.00442	0.00600453	1.28698	1.25032	0.053022	5.6e-05	0.0165694	95.6364	34.6093	70	0	0.573082	-1.67074	153	70	101.527	0.00528297	0.0104355	3.6e-05	5.1891e-05	2.31019	5.47861	0.053022	1e-06	0.0116268	851.716	454.775	1130	0	-1.03003	-0.896644	1130	70	963.926	0.00353959	0.00887113	2.4e-05	2.2239e-05	3.03682	10.0509	0.052998	1e-06	0.00950993	602.21	515.691	394	480.362	0.0306072
0.00908793	0.0102003	0.002499	0.00369612	0.663188	-1.28972	0.027618	6e-06	0.0135197	92.6667	32.6661	70	0	0.668189	-1.60905	138	70	98.0544	0.00336127	0.00754665	2.1e-05	1.92738e-05	2.19259	3.33947	0.027592	7e-06	0.00821401	924.726	411.285	1130	0	-1.48748	0.257827	1130	70	1010.92	0.002454	0.00660197	2e-05	1.63086e-05	2.75949	6.29457	0.027585	6e-06	0.00701229	700.07	511.016	1130	0	-0.346122
0.0055863	0.00769214	0.0026355	0.00192812	1.89083	2.1356	0.028304	0.000577	0.0094285	115.9	32.2552	138	0	-0.719418	-1.51854	138	70	120.197	0.00372482	0.00892776	2e-05	1.92738e-05	2.45569	4.43095	0.032446	5e-06	0.00960473	914.55	420.706	1130	0	-1.4225	0.0662003	1130	70	1005.21	0.00223489	0.00553609	2.55e-05	2.89107e-05	3.4245	11.1822	0.02828	5e-06	0.00594446	595.09	510.411	139.5	103.041	0.0863466
0.0102325	0.00977855	0.007274	0.0102907	0.544401	-1.19124	0.027938	0.000188	0.0140509	97.697	35.0566	70	0	0.44555	-1.80622	153	70	103.617	0.00503643	0.00853689	2.7e-05	4.00302e-05	1.55576	1.03611	0.027933	2e-06	0.00985679	799.791	480.757	1130	0	-0.766019	-1.40751	1130	70	931.312	0.00337674	0.00735607	1.9e-05	2.2239e-05	2.20021	3.63682	0.027909	2e-06	0.00806058	568.1	514.365	146.5	113.419	0.164862
0.00825587	0.0104237	0.00171	0.00201189	0.977923	-0.797497	0.02768	0.000137	0.0131647	91.9355	32.313	70	0	0.722641	-1.52386	138	70	97.2758	0.00370862	0.00806346	2.7e-05	2.9652e-05	2.20745	3.3665	0.02768	5e-06	0.00882219	932.957	411.259	1130	0	-1.56215	0.454114	1145	70	1018.38	0.00255932	0.00689213	2.5e-05	2.2239e-05	2.8823	6.97332	0.027655	5e-06	0.0073196	672.24	518.953	1130	0	-0.242625
0.00753332	0.00816829	0.0046095	0.0055894	1.23724	0.541207	0.02881	1.6e-05	0.011004	97.9643	33.2805	70	0	0.343136	-1.85255	153	70	103.272	0.00295112	0.00623161	2.2e-05	2.14977e-05	2.5973	6.48388	0.02881	7e-06	0.00685585	865.972	449.355	1130	0	-1.10195	-0.764367	1130	70	974.179	0.00212481	0.00543323	2.3e-05	2.07564e-05	3.22229	10.6112	0.028786	7e-06	0.00580858	650.93	515.001	1130	0	-0.147713
0.0118847	0.0212408	0.002333	0.00340257	2.65577	7.11433	0.09528	4e-06	0.0239661	77.68	21.3204	70	0	2.23622	3.19584	138	70	80.4398	0.00541691	0.0179585	1.4e-05	1.18608e-05	4.44795	20.3911	0.108237	2e-06	0.0186428	955.68	375.913	1130	0	-1.69861	0.988896	1145	70	1026.04	0.00406268	0.015699	1.55e-05	1.40847e-05	5.23653	28.7771	0.108213	2e-06	0.01614	736.18	501.734	1130	0	-0.494656
0.00671126	0.00884486	0.002648	0.0020534	1.51671	0.727159	0.028315	5e-06	0.0110419	123.034	30.474	138	0	-1.10523	-0.662086	153	70	126.689	0.00938331	0.0127147	0.0023675	0.00350042	1.2075	0.325035	0.04873	6e-06	0.0156799	470.024	499.031	141	105.265	0.561461	-1.70615	1130	70	681.194	0.00394099	0.00746855	0.0007755	0.00114086	2.31188	4.08927	0.028291	5e-06	0.00841147	268.77	365.096	138	22.239	1.89724
0.00723564	0.00924774	0.004275	0.00571394	1.37904	0.576062	0.029899	1.6e-05	0.0116112	95	31.8631	70	0	0.452745	-1.81271	138	70	100.02	0.00284196	0.0067046	1.5e-05	1.77912e-05	2.87073	7.63229	0.029911	2e-06	0.00723907	884.194	440.179	1130	0	-1.21519	-0.513533	1130	70	986.34	0.00204621	0.00581246	2e-05	1.77912e-05	3.54171	12.3572	0.029886	2e-06	0.00613464	663.22	515.815	1130	0	-0.200296
0.00677797	0.00828766	0.002512	0.00303933	1.34023	0.532685	0.027002	0.000169	0.0106024	93.4516	32.2778	70	0	0.600269	-1.66525	141	70	98.6988	0.00307071	0.0064532	3e-05	4.15128e-05	2.53895	5.74508	0.027001	2e-06	0.00710419	858.609	455.872	1130	0	-1.06423	-0.863641	1153	70	970.575	0.00211879	0.00552916	1.95e-05	2.29803e-05	3.2438	10.2527	0.026996	2e-06	0.00589535	621.41	519.188	1040.5	149.743	-0.0422194
0.00761447	0.00828736	0.0028745	0.00353971	0.853851	-0.680577	0.027944	0.000204	0.0111522	94.2333	32.72	70	0	0.585766	-1.62678	153	70	99.5733	0.00327163	0.00656451	2.1e-05	2.89107e-05	2.10025	3.3154	0.027943	1e-06	0.00729252	783.586	482.284	1130	0	-0.672645	-1.53806	1153	70	918.304	0.00229014	0.00567438	2.05e-05	2.74281e-05	2.73072	6.63323	0.027936	1e-06	0.00609273	576.78	513.058	146.5	113.419	0.139151
0.0091922	0.0260303	0.001246	0.00179098	3.55964	12.5424	0.135103	1.4e-05	0.0273047	84.2439	31.1005	70	11.8608	1.1079	-0.726015	138	62	89.6699	0.00359098	0.0140152	2e-05	1.92738e-05	4.68171	21.7017	0.08357	7e-06	0.0143525	1030.37	285.851	1130	0	-2.5854	5.04015	1130	137	1068.64	0.0037689	0.017156	2e-05	1.85325e-05	5.97709	37.7714	0.135103	6e-06	0.0174811	642.46	516.709	1130	0	-0.13039
0.0015305	0.00164195	0.00103	0.00059897	2.37219	5.54238	0.007283	0.000391	0.00221103	78.3889	24.5504	70	0	2.31926	3.68243	153	70	81.9393	0.000580707	0.00236975	1.05e-05	6.6717e-06	7.01195	52.8975	0.020007	5e-06	0.00242579	1026.05	303.358	1130	0	-2.56898	4.75832	1130	70	1069.43	0.00047634	0.00215266	1.2e-05	7.413e-06	7.80605	65.7951	0.020007	5e-06	0.0021942	855.47	457.482	1130	0	-1.0579
0.016365	0.010385	0.01908	0.012273	-0.262461	-1.58932	0.029199	0.000572	0.0193263	115.6	33.3038	138	0	-0.607907	-1.58803	153	70	120.209	0.0165051	0.0104723	0.0192705	0.0119898	-0.277952	-1.60608	0.029199	0.000621	0.0194909	95.08	35.9227	70	0	0.77759	-1.20396	179	70	101.513	0.00844593	0.0111031	0.000299	0.00043885	0.815596	-1.10521	0.029175	6e-06	0.0139061	105.34	35.9723	98	41.5128	0.0872435
0.00816787	0.00942079	0.0044845	0.00468798	1.92772	4.04699	0.043559	8.2e-05	0.0123569	98.8125	33.38	70	0	0.27015	-1.95278	141	70	104.131	0.00418929	0.00814086	2.8e-05	3.11346e-05	2.63819	7.64032	0.043514	7e-06	0.00910216	748.088	497.006	1130	0	-0.529709	-1.72336	1130	70	896.113	0.00289181	0.00696656	2.5e-05	2.37216e-05	3.35153	12.8066	0.043514	7e-06	0.00751067	540.32	510.077	141	105.265	0.279104
0.00738618	0.00957476	0.0021495	0.00309863	1.4139	0.736154	0.031998	0.000119	0.0119565	88.1429	29.3834	70	0	0.933336	-1.12079	138	70	92.7454	0.00309964	0.00704701	2.15e-05	2.00151e-05	2.74373	7.02569	0.031993	7e-06	0.00765366	896.917	430.51	1130	0	-1.29315	-0.303576	1130	70	993.591	0.00223174	0.00612275	2.1e-05	1.77912e-05	3.39228	11.4503	0.031973	6e-06	0.00648798	670.46	516.098	1130	0	-0.23438
0.00318041	0.0135163	0.0001695	0.000178653	5.80842	34.9449	0.099493	6e-06	0.0138104	73.8636	26.9419	62	0	1.9267	1.77331	138	62	78.5713	0.0135297	0.0285148	0.0005555	0.000818395	2.22103	3.91646	0.099495	7e-06	0.0304695	784.417	476.313	1130	0	-0.584745	-1.74879	1130	131	907.346	0.00279945	0.0127099	0.0001355	0.000164569	6.23092	40.4151	0.099469	6e-06	0.0129524	159.13	282.313	62	0	3.01748
0.000244854	0.000496374	0.000117	0.000163827	3.89153	18.7412	0.003459	0	0.000551157	98.7396	38.2166	66	5.9304	0.0849327	-2.00184	153	62	105.805	0.00167375	0.00149932	0.001617	0.00165013	0.0662665	-2.09264	0.003461	0.001008	0.00211835	352.75	519.246	105.5	52.6323	0.740808	-1.69399	1130	70	571.529	0.00023506	0.00048793	0.000112	0.00015938	3.97323	19.5795	0.003457	0	0.000539396	108.9	109.883	70	11.8608	7.99449
0.00280316	0.00524189	0.001516	0.000979999	3.41196	10.8768	0.02392	0.000299	0.00582142	81.5263	27.5002	70	0	1.7736	1.29954	153	70	85.8079	0.000658062	0.00301888	4e-06	2.9652e-06	7.8575	64.2227	0.026585	1e-06	0.00307151	1064.81	247.163	1130	0	-3.53734	10.7563	1145	70	1092.78	0.00053303	0.00247729	4e-06	2.9652e-06	8.48461	76.5501	0.02392	1e-06	0.00252185	877.99	446.995	1130	0	-1.19697
0.00578829	0.00823756	0.002633	0.0003877	1.70647	1.33546	0.028175	0.000281	0.00998729	116.952	31.8173	138	0	-0.794788	-1.39996	138	70	121.104	0.00393033	0.00996395	2.05e-05	2.00151e-05	2.38264	4.02285	0.037668	6e-06	0.0106309	860.741	453.152	1130	0	-1.06971	-0.851652	1130	70	970.918	0.00243129	0.00602301	2.45e-05	2.66868e-05	3.14752	8.92367	0.028156	6e-06	0.00646723	548.35	504.753	138	100.817	0.275082
0.00703567	0.00902514	0.002656	0.002556	1.32207	0.141519	0.027492	7e-06	0.0113584	116.048	33.1095	138	0	-0.650058	-1.55941	153	70	120.57	0.00414747	0.0083507	1.75e-05	1.70499e-05	1.96801	2.40455	0.028303	5e-06	0.00925923	859.086	457.17	1130	0	-1.0692	-0.853132	1160	70	971.303	0.00295498	0.00676672	2.1e-05	2.2239e-05	2.67576	5.99536	0.027472	5e-06	0.00735272	547.01	506.598	138	100.817	0.274589
0.0160972	0.0101168	0.017622	0.0141232	-0.232766	-1.54199	0.027944	6e-06	0.0189584	119.4	33.0158	138	0	-0.774745	-1.30921	153	70	123.793	0.0168893	0.00969392	0.0179485	0.0135688	-0.292653	-1.48122	0.027944	0.000442	0.0194253	95.24	38.1573	70	0	0.925403	-0.879923	181	70	102.457	0.00844467	0.0108738	3.1e-05	4.29954e-05	0.801732	-1.07786	0.027924	4e-06	0.0137248	107.32	37.5174	134	69.6822	0.0997356
0.00754528	0.00914323	0.002562	0.00292146	1.17696	-0.101255	0.027767	7e-06	0.0117438	98.7188	33.2617	70	0	0.268576	-1.95548	141	70	104.006	0.00366175	0.00726651	7.9e-05	0.000111936	2.27138	4.09136	0.027766	7e-06	0.00808914	747.368	499.9	1130	0	-0.534838	-1.72406	1130	70	897.097	0.00248999	0.00620934	2.6e-05	2.66868e-05	2.9673	8.06142	0.027742	7e-06	0.00666111	539.8	511.81	138	100.817	0.275958
0.00840144	0.010374	0.001659	0.00168423	0.802882	-1.21106	0.026952	0.000273	0.0131871	97.2	34	70	0	0.384	-1.9248	138	70	102.75	0.00282264	0.00732211	7e-06	8.8956e-06	2.76243	6.72873	0.035082	1e-06	0.00780165	971.64	372.082	1130	0	-1.90573	1.71003	1145	70	1039.56	0.00211698	0.00603786	8e-06	1.03782e-05	3.05919	8.12967	0.026946	1e-06	0.00636968	753.03	498.582	1130	0	-0.562086
0.0104916	0.0102065	0.008186	0.0112426	0.542435	-1.27029	0.029648	0.000206	0.0145289	101.818	35.5672	70	0	0.204801	-1.96889	153	70	107.674	0.00509379	0.00914728	3.4e-05	4.29954e-05	1.78788	2.28635	0.03883	5e-06	0.0104101	830.045	470.608	1130	0	-0.912827	-1.15577	1145	70	952.439	0.0034675	0.00741083	2.4e-05	2.66868e-05	2.18166	3.58445	0.029642	5e-06	0.0081483	589.73	516.23	153	123.056	0.0873458
0.00261031	0.00598165	0.000199	0.000270575	3.30694	10.746	0.028894	1.4e-05	0.00647544	90.0741	35.7559	70	11.8608	0.584738	-1.66479	138	62	96.7892	0.00151959	0.00492486	8e-06	2.2239e-06	4.09369	17.4223	0.02813	7e-06	0.00510256	1029.78	301.161	1130	0	-2.66842	5.42323	1130	70	1072	0.00140985	0.00455879	3.7e-05	4.4478e-05	4.73685	23.5319	0.028869	7e-06	0.00475	522.34	513.3	138	112.678	0.327043
0.00254404	0.00538956	0.001214	0.000750196	3.81778	14.0335	0.026514	0.0002	0.00585292	87.3913	33.8603	70	0	1.30428	-0.277168	153	70	93.4554	0.000782442	0.00385217	1.3e-05	1.03782e-05	7.82815	62.7568	0.033269	5e-06	0.00390624	1034.1	293.95	1130	0	-2.73512	5.64884	1145	70	1074.55	0.00060248	0.00275091	1.4e-05	1.18608e-05	8.44687	75.7481	0.026498	5e-06	0.00280265	816.36	476.36	1130	0	-0.853699
0.00383612	0.00623731	0.0020435	0.00146852	2.63144	6.15531	0.02781	1.2e-05	0.00727129	109.231	30.4429	126	17.7912	-0.467614	-1.71683	138	70	113.315	0.00417775	0.00808115	0.0011605	0.00170944	2.3134	3.99048	0.030365	5e-06	0.00902209	521.979	508.407	130.5	89.6973	0.339504	-1.89924	1130	70	724.951	0.00200532	0.0048608	4.05e-05	5.11497e-05	3.82347	14.9398	0.027798	5e-06	0.00523569	307.35	407.603	126	83.0256	1.47744
0.006644	0.00748898	0.0035355	0.00433364	1.3678	1.01578	0.027748	5e-06	0.00992864	100.353	35.155	70	0	0.305356	-1.85864	153	70	106.161	0.00342233	0.00653089	2.2e-05	2.29803e-05	2.24662	4.33956	0.027758	6e-06	0.0073293	767.121	491.34	1130	0	-0.610883	-1.62741	1130	70	908.973	0.002259	0.00534588	2.15e-05	2.07564e-05	3.00028	9.19813	0.027738	4e-06	0.0057789	540.42	509.596	141.5	106.006	0.280176
0.00634271	0.00646784	0.0037695	0.00439887	1.21119	0.718298	0.025877	1.6e-05	0.00899069	99.4706	34.1159	70	0	0.303629	-1.85864	153	70	104.996	0.00333762	0.00583735	0.0001485	0.000214977	2.09947	3.874	0.025876	7e-06	0.00668566	766.606	492.002	1130	0	-0.610356	-1.62884	1130	70	908.891	0.00220283	0.00477516	2.45e-05	2.29803e-05	2.73896	7.67287	0.025852	7e-06	0.00523704	539.78	510.1	139.5	103.041	0.280777
0.00639664	0.00811597	0.003155	0.00278581	1.54899	1.06513	0.028119	0.000148	0.0102367	101.091	35.0137	70	0	0.243599	-1.91	153	70	106.809	0.00315085	0.00649075	1.4e-05	1.77912e-05	2.59737	5.97065	0.028041	2e-06	0.00717139	756.657	495.494	1130	0	-0.567526	-1.68028	1145	70	902.43	0.00211107	0.00549711	1.2e-05	1.33434e-05	3.36742	11.0259	0.028035	2e-06	0.00586282	540.32	509.955	143	108.23	0.280626
0.0118101	0.0102244	0.0111855	0.0134761	0.363024	-1.38293	0.028639	0.000199	0.0155161	102.812	35.6673	70	0	0.150573	-1.98965	153	70	108.641	0.00555771	0.00941952	2.35e-05	3.33585e-05	1.61525	1.43603	0.036439	2e-06	0.0108771	755.176	492.088	1130	0	-0.566336	-1.66529	1130	70	899.378	0.00377949	0.00784265	1.6e-05	1.92738e-05	2.08087	3.11133	0.028629	2e-06	0.00867044	546.42	507.759	141	105.265	0.255488
0.000251649	0.000692969	5e-06	2.9652e-06	6.20027	47.3999	0.006038	3e-06	0.000733882	116.227	34.3752	138	0	-0.921601	-1.1582	138	62	121.153	0.002125	0.00339378	0.000336	0.000498154	0.38066	-2.33333	0.006039	0.000336	0.00349201	116	39.8873	137	5.9304	-0.38055	-2.33333	141	137	120.485	0.0002441	0.000682289	5e-06	2.9652e-06	6.28539	48.7651	0.006023	3e-06	0.000721421	116.22	34.3219	138	0	-0.915994
0.00251967	0.00507511	0.001092	0.00106599	3.64382	12.6484	0.024123	0.000138	0.00555688	89.4286	31.4779	70	0	0.881733	-1.27664	138	70	94.5576	0.000670316	0.00381352	8e-06	5.9304e-06	8.22111	68.101	0.033683	5e-06	0.00384814	1049.84	271.035	1130	0	-3.09733	7.79132	1130	70	1083.83	0.00052955	0.00248467	1.35e-05	9.6369e-06	8.59833	78.1486	0.024106	5e-06	0.00252829	848.15	461.136	1130	0	-1.01708
0.00672771	0.00842763	0.002664	7.26474e-05	1.61814	1.05919	0.027911	1.6e-05	0.0107396	131.653	19.9143	138	0	-2.7402	5.58367	138	70	133.131	0.0201845	0.0132066	0.026882	0.00657237	-0.31928	-1.33382	0.045009	0.000458	0.0239761	89.56	32.0274	70	0	0.924621	-1.18383	141	70	94.8985	0.00504613	0.00784146	0.002652	0.00218535	1.99207	2.61129	0.027884	3e-06	0.00929177	121.13	29.6763	138	0	-1.13563
0.0166716	0.0099033	0.01761	0.0143382	-0.262546	-1.5093	0.028624	0.000206	0.0193395	116.224	34.4651	138	0	-0.540019	-1.60401	160	70	121.127	0.0160187	0.0102308	0.017444	0.0145532	-0.207529	-1.54892	0.02862	2e-05	0.0189529	97.7843	37.2603	70	0	0.677897	-1.24961	188	70	104.513	0.00816952	0.0108313	3.8e-05	5.11497e-05	0.862416	-0.973719	0.028597	5e-06	0.0135235	106.82	36.918	134	65.2344	0.0864996
0.00727081	0.00932623	0.002962	0.00385031	1.12941	-0.386539	0.02774	3.6e-05	0.0117063	96.129	33.6796	70	0	0.486282	-1.75768	153	70	101.678	0.00301646	0.00696697	9e-06	1.18608e-05	2.55763	5.23557	0.027667	1e-06	0.00754548	852.246	453.631	1130	0	-1.03541	-0.898232	1130	70	963.91	0.00225435	0.00612536	2.3e-05	3.11346e-05	3.05752	8.24203	0.027667	1e-06	0.00649823	617.85	514.988	817	464.054	-0.0289713
0.00827524	0.00908747	0.004224	0.00437367	1.18061	0.0912274	0.032405	0.00046	0.0121885	99.0909	32.5925	70	0	0.212976	-1.96792	138	70	104.159	0.00433433	0.00757941	2.4e-05	3.55824e-05	1.92942	2.90332	0.032361	2e-06	0.00868196	756.03	498.023	1130	0	-0.571001	-1.68029	1161	70	903.275	0.002904	0.00641621	2.5e-05	2.37216e-05	2.66385	6.75852	0.032361	2e-06	0.0070135	539.24	511.936	139.5	103.041	0.279117
0.00490751	0.0213513	0.000929	0.00122166	5.51649	29.5321	0.130669	3e-06	0.021625	104.243	36.3573	70	2.9652	0.124839	-1.94309	153	68	110.24	0.00288011	0.0166564	1.6e-05	1.4826e-05	7.42833	54.6916	0.132208	4e-06	0.0167728	801.508	477.56	1130	0	-0.757721	-1.42555	1130	70	931.052	0.00181599	0.013091	1.6e-05	1.4826e-05	9.53723	90.8623	0.130669	3e-06	0.0131514	543.52	507.721	149.5	117.867	0.27717
0.00703191	0.0225134	0.00059	0.000873251	4.73946	22.969	0.130612	1e-06	0.023277	101.4	35.0413	70	2.9652	0.180605	-1.99526	153	68	107.12	0.00381112	0.018744	2.2e-05	2.07564e-05	7.10922	51.7041	0.148529	6e-06	0.0189857	905.908	422.059	1130	0	-1.33777	-0.183029	1130	70	998.029	0.00247723	0.0135253	2.1e-05	2.00151e-05	8.58598	77.6812	0.130612	1e-06	0.0136836	624.33	514.112	987	212.012	-0.0387172
0.00864983	0.0268722	0.0014255	0.00134101	3.95829	15.0825	0.131268	4e-06	0.027692	96.5833	35.6272	70	0	0.521061	-1.74092	153	68	102.688	0.00273232	0.0157465	9e-06	4.4478e-06	7.67019	60.3886	0.133851	5e-06	0.0158794	1031.55	300.055	1130	0	-2.72326	5.57732	1130	70	1073.75	0.00207668	0.0134706	1.25e-05	8.1543e-06	8.90658	81.7701	0.131268	4e-06	0.013563	807.16	479.125	1130	0	-0.805484
0.000263756	0.000602786	0.000107	0.000149743	4.24611	20.4673	0.004114	2e-06	0.000654746	87.8023	31.8573	68	0	0.974774	-1.0407	153	62	93.3399	0.00122964	0.00129492	0.0007575	0.00111417	0.681869	-0.798326	0.004082	1.2e-05	0.00175188	690.643	527.009	1130	0	-0.263775	-2.05576	1130	70	857.256	0.00024331	0.000575922	0.0001065	0.00014233	4.28089	21.0486	0.004065	2e-06	0.00062255	172.2	285.551	68	0	2.98716
0.000698508	0.0020565	0.000108	0.000157156	5.21802	30.9885	0.014531	1e-06	0.00215587	95.7049	34.3508	68	0	0.424847	-1.84807	138	68	101.588	0.000942667	0.00492644	3e-06	2.9652e-06	5.70826	31.642	0.03081	1e-06	0.00495339	1048.26	286.872	1130	0	-3.05415	7.52289	1130	62	1085.83	0.00042834	0.00160416	1.7e-05	2.37216e-05	7.09093	57.371	0.014528	1e-06	0.0016526	467.2	500.343	138	103.782	0.565634
0.0126213	0.0118318	0.008925	0.0132263	0.19634	-1.81352	0.02832	4e-06	0.0171374	116.76	33.0496	138	0	-0.698857	-1.52147	153	70	121.167	0.00595092	0.0141185	0.000187	0.000225355	4.088	21.9663	0.098246	1.4e-05	0.0152344	100.747	97.7939	70	11.8608	6.5834	49.1432	874	62	139.95	0.00446319	0.0124736	0.0001665	0.000217942	4.77396	29.9365	0.098246	4e-06	0.0131892	104.75	86.3826	70	11.8608	7.03783
0.0163755	0.0100686	0.0165665	0.0150573	-0.217165	-1.46384	0.028365	5e-06	0.0191705	116.36	33.9903	138	0	-0.578244	-1.5654	160	70	121.128	0.0164692	0.00993006	0.016541	0.0150447	-0.196283	-1.48153	0.02836	3.8e-05	0.0191799	95.2	36.393	70	0	0.844031	-0.948623	188	70	101.789	0.00823469	0.0108141	6.85e-05	9.48864e-05	0.865537	-0.928343	0.02834	4e-06	0.0135494	105.78	36.612	100.5	45.2193	0.129542
0.0105875	0.0110463	0.00472	0.00673545	0.540989	-1.50533	0.027852	0.000142	0.0151796	104.485	34.2702	126	40.0302	-0.00876288	-1.99536	153	70	109.8	0.00503678	0.00912475	8e-05	0.000111195	1.66915	1.18368	0.027836	7e-06	0.0103628	751.97	500.092	1130	0	-0.556645	-1.69109	1161	70	901.01	0.00360188	0.00804196	2.45e-05	2.44629e-05	2.19344	3.28978	0.027828	6e-06	0.00877496	538.3	510.625	141	105.265	0.287412
0.00748009	0.00790641	0.0039385	0.00486738	1.03116	-0.310683	0.026641	0.0002	0.010794	96.125	32.2888	70	0	0.397995	-1.85831	138	70	101.242	0.00349065	0.00655817	3.15e-05	3.63237e-05	2.07181	3.27266	0.026639	7e-06	0.00738659	745.912	497.022	1130	0	-0.516204	-1.73488	1130	70	894.305	0.00239363	0.00562465	2.5e-05	2.37216e-05	2.74167	6.81746	0.026615	3e-06	0.00608686	537.98	510.208	141	105.265	0.287853
0.00782671	0.00885543	0.003296	0.00404602	0.984122	-0.435631	0.027482	2e-06	0.0117205	102.647	37.6232	70	0	0.277535	-1.91063	153	70	109.134	0.00403261	0.00744649	2.9e-05	3.92889e-05	1.92139	2.54294	0.027424	5e-06	0.00841855	784.167	486.992	1130	0	-0.692723	-1.52662	1160	70	921.133	0.00266175	0.00631272	2.4e-05	2.66868e-05	2.64499	6.13304	0.027418	2e-06	0.00682179	552.45	511.335	153	123.056	0.231875
0.000230231	0.000478561	0.000118	0.000152708	4.86094	25.5369	0.003158	4e-06	0.000528687	78.967	31.5374	62	0	1.32431	-0.239062	138	62	84.9675	0.000973778	0.00129021	0.000343	0.000508532	0.799528	-1.21174	0.003183	6e-06	0.00155818	784.556	518.572	1130	0	-0.596691	-1.80406	1130	70	924.427	0.00022317	0.000472394	0.000104	0.000137882	4.72936	24.6484	0.003158	4e-06	0.000520317	142.47	252.628	62	0	3.56075
0.00286467	0.00497785	0.001688	0.00142626	3.64905	13.6261	0.025715	0.000112	0.00566282	102.741	34.6239	70	0	0.0700452	-2.06761	138	70	108.213	0.000729781	0.00416928	7e-06	2.9652e-06	7.84341	62.0081	0.035332	5e-06	0.00420445	1040.32	284.047	1130	0	-2.85278	6.37074	1130	70	1077.88	0.00078973	0.00284806	1.3e-05	1.03782e-05	7.07227	56.6782	0.025699	5e-06	0.00294177	787.17	483.739	1130	0	-0.697668
0.0108494	0.0101355	0.0054775	0.00608163	0.609127	-1.35961	0.027625	0.000203	0.0147912	124.952	28.8242	138	0	-1.31271	-0.12811	153	70	128.181	0.0174785	0.011498	0.01734	0.0153227	-0.0697913	-1.49512	0.038068	1.6e-05	0.020838	94.3947	34.5242	70	0	0.684559	-1.50066	156	70	100.354	0.00672661	0.00953638	0.002629	0.0038681	1.25786	-0.0502506	0.027605	3e-06	0.011631	113.34	34.3453	138	4.4478	-0.439612
0.0169997	0.0100595	0.018468	0.012843	-0.296965	-1.46194	0.029181	0.000248	0.019692	114.786	34.0018	138	0	-0.532865	-1.68692	153	70	119.601	0.0127707	0.0115079	0.01115	0.016505	0.16669	-1.67745	0.029181	5e-06	0.0171242	398.431	476.128	137	99.3342	0.87321	-1.24101	1130	70	617.687	0.00740962	0.0107723	2.65e-05	3.03933e-05	1.02141	-0.680251	0.029175	5e-06	0.0130301	279.3	388.328	138	100.817	1.70281
0.00795627	0.00873445	0.0027685	0.00396373	0.90177	-0.696584	0.026662	0.00019	0.0116901	92.6154	31.8384	70	0	0.634173	-1.62895	138	70	97.7359	0.00288761	0.0063616	2e-05	2.07564e-05	2.46154	5.07355	0.026663	5e-06	0.00694704	885.311	435.061	1130	0	-1.22981	-0.450912	1130	70	985.137	0.00213683	0.00559963	2.15e-05	2.14977e-05	3.02644	8.43926	0.026639	5e-06	0.00596727	679.21	511.804	1130	0	-0.268154
0.00711108	0.00789029	0.003937	0.00405491	1.20134	0.241531	0.027528	2.3e-05	0.0105424	101.622	35.4701	70	0	0.274624	-1.80864	160	70	107.476	0.00406654	0.00735224	0.000304	0.000443297	2.25731	4.73784	0.034068	5e-06	0.0083507	701.794	507.802	1130	0	-0.341096	-1.89222	1143	70	863.877	0.0026311	0.00577853	2e-05	2.2239e-05	2.72518	7.06663	0.027522	5e-06	0.00632299	479.73	496.749	138	100.817	0.528297
0.00696057	0.00848788	0.00232	0.00295112	1.28097	0.271553	0.027733	0.000232	0.010867	94.7333	33.3311	70	0	0.573847	-1.6588	153	70	100.241	0.00300703	0.00649093	1.75e-05	2.29803e-05	2.5552	5.70261	0.02761	1e-06	0.00711143	846.457	460.121	1130	0	-0.996081	-0.998819	1130	70	961.861	0.00210492	0.00558444	1.75e-05	2.29803e-05	3.23976	10.0508	0.027604	1e-06	0.00594179	620.94	517.445	983	217.942	-0.0380754
0.00675717	0.00859999	0.00249	0.00354786	1.32736	0.219894	0.027166	1.9e-05	0.0108238	99.5667	32.3853	70	0	0.167163	-1.98869	138	70	104.534	0.00292294	0.00650158	2.15e-05	2.14977e-05	2.63652	5.91657	0.02717	6e-06	0.00708592	829.771	470.731	1130	0	-0.919259	-1.1522	1130	70	952.335	0.00204606	0.00558353	2.25e-05	2.00151e-05	3.33265	10.3957	0.027146	6e-06	0.00592033	610.71	517.542	496.5	632.329	0.00137422
0.00819952	0.00942124	0.001983	0.00294	0.924644	-0.683551	0.026535	0.000386	0.0123467	92.36	33.3902	70	0	0.750442	-1.45074	153	70	97.9831	0.00274005	0.00664711	9e-06	8.8956e-06	2.60734	5.77844	0.026516	2e-06	0.00714862	974.893	367.76	1130	0	-1.93779	1.82251	1130	70	1041.09	0.00205626	0.00584107	1e-05	1.03782e-05	3.18724	9.40009	0.02651	2e-06	0.00616483	754.26	498.875	1130	0	-0.571913
0.00873626	0.00980797	0.003419	0.00490741	0.850183	-0.867003	0.028213	0.000109	0.013016	104.032	36.9932	70	0	0.236474	-1.80307	165	70	110.214	0.00392523	0.00786216	3.5e-05	4.15128e-05	2.02096	2.74988	0.028169	7e-06	0.00873642	771.087	481.612	1130	0	-0.65107	-1.54524	1130	70	907.284	0.00270848	0.00674121	2.4e-05	2.2239e-05	2.68439	6.08803	0.028169	7e-06	0.00723363	564.3	505.839	147	114.16	0.1775
0.011282	0.0110875	0.004672	0.00622544	0.357471	-1.74089	0.027458	0.000473	0.0156737	98.2593	34.8443	70	0	0.37697	-1.89132	153	70	104.039	0.00419701	0.00861641	1e-05	1.33434e-05	1.87047	1.79421	0.027457	1e-06	0.00953103	885.466	439.356	1130	0	-1.22787	-0.474138	1130	70	987.137	0.00306407	0.00757482	1.4e-05	1.77912e-05	2.40673	4.17401	0.02745	1e-06	0.00813588	672.92	513.889	1130	0	-0.237028
0.00781433	0.0127611	0.001671	0.0018147	2.06334	3.96002	0.053899	0.000298	0.0147607	91.037	33.1633	70	0	0.86777	-1.25218	150	70	96.6789	0.00289566	0.0085507	2.2e-05	1.92738e-05	3.95099	17.2269	0.0539	7e-06	0.00897205	947.795	387.605	1130	0	-1.6776	0.917892	1130	70	1022.98	0.00211383	0.0073994	2.4e-05	2.07564e-05	4.74189	25.2183	0.053875	7e-06	0.00765976	716.47	505.66	1130	0	-0.416061
0.00213894	0.0146294	0.000152	9.19212e-05	9.23508	84.8015	0.141205	4e-06	0.0147069	81.7742	35.1253	62	0	1.25006	-0.373171	153	62	88.9243	0.00180543	0.0025123	0.001097	0.00128838	1.35765	0.264069	0.007268	0.000228	0.00294441	110.429	53.1064	70	0	0.426664	-1.91389	181	70	120.88	0.00198921	0.0141107	0.0001415	0.000118608	9.59706	91.6783	0.14118	4e-06	0.0141802	83.78	37.0333	62	0	1.23785
0.00072007	0.00139836	0.000203	0.000158638	3.47121	12.6234	0.007521	4e-06	0.00155835	75.0233	25.9096	62	0	1.93065	1.90639	138	62	79.2729	0.000473456	0.00124187	1e-05	4.4478e-06	4.16208	18.694	0.007489	5e-06	0.00131884	927.684	401.936	1130	0	-1.46288	0.193506	1130	70	1009.61	0.00030963	0.000951823	1.5e-05	1.33434e-05	5.7456	36.5762	0.007489	4e-06	0.000996383	561.04	521.213	141	117.125	0.167361
0.00604331	0.00770294	0.002638	0.00159083	1.65237	1.2057	0.026739	6.2e-05	0.00971264	117.462	32.1435	138	0	-0.781954	-1.388	153	70	121.671	0.00391905	0.00889613	1.3e-05	1.33434e-05	2.25131	3.50847	0.031617	1e-06	0.00965415	942.279	403.763	1130	0	-1.62628	0.662984	1130	70	1023.84	0.00239062	0.00559904	2.1e-05	2.81694e-05	3.14052	9.13817	0.026702	1e-06	0.00606224	620.6	512.526	641.5	724.25	-0.00650478
0.00536386	0.00806655	0.002645	0.00100817	2.03751	2.5936	0.027962	0.000227	0.00959337	115.75	32.9028	138	0	-0.65822	-1.57478	153	70	120.211	0.00301848	0.00891502	1.2e-05	7.413e-06	3.15643	8.87413	0.043231	7e-06	0.00934596	947.359	395.024	1130	0	-1.68273	0.87859	1130	70	1025.23	0.00193212	0.00543897	2.45e-05	2.29803e-05	3.8987	14.6026	0.027938	7e-06	0.00574627	647.98	510.521	1130	0	-0.11879
0.011169	0.0106094	0.0088385	0.0113767	0.476574	-1.44867	0.027488	0.000395	0.0152738	99.6786	35.008	70	0	0.293325	-1.94855	153	70	105.44	0.00423478	0.00853397	1e-05	1.11195e-05	1.90051	2.10027	0.027492	2e-06	0.00947367	837.75	461.053	1130	0	-0.955026	-1.07097	1130	70	954.695	0.00312821	0.00747462	1e-05	1.03782e-05	2.42386	4.54174	0.027468	2e-06	0.00806827	631.09	513.531	1003.5	187.549	-0.0739093
0.00963805	0.0104944	0.002533	0.00375543	0.62953	-1.26853	0.028702	0.000292	0.0140634	93.381	34.0242	70	0	0.684218	-1.55741	153	70	99.1086	0.00258242	0.00681528	1.5e-05	1.18608e-05	2.73201	6.29914	0.028707	2e-06	0.00724769	995.456	347.371	1130	0	-2.18412	2.85076	1130	70	1053.6	0.00204011	0.00613554	1.75e-05	1.26021e-05	3.19869	9.24046	0.028683	2e-06	0.00643665	806.02	481.318	1130	0	-0.806746
0.00695541	0.00774149	0.0035615	0.00455677	1.07706	-0.20724	0.024415	6e-06	0.0103221	95.0294	32.625	70	0	0.524366	-1.68921	153	70	100.318	0.0033962	0.00609692	4.9e-05	6.81996e-05	2.01379	3.18141	0.024414	6e-06	0.00693855	764.197	492.301	1130	0	-0.594966	-1.64459	1130	70	907.02	0.00248267	0.00562529	2.15e-05	2.14977e-05	2.5976	6.00542	0.02439	5e-06	0.006123	536.68	510.86	141	105.265	0.29025
0.00690777	0.00830303	0.003383	0.00334252	1.31299	0.351153	0.027654	9.6e-05	0.0106939	97.4667	32.1845	70	0	0.296601	-1.9256	138	70	102.475	0.00298337	0.00642969	2.65e-05	3.11346e-05	2.53109	5.59565	0.027653	5e-06	0.00704633	813.829	474.725	1130	0	-0.823948	-1.31248	1130	70	940.458	0.00208836	0.00548472	2.5e-05	2.66868e-05	3.2733	10.2964	0.027628	5e-06	0.00584317	598.92	515.975	146.5	113.419	0.0525672
0.0068133	0.00827818	0.0029915	0.00385031	1.20281	0.163055	0.026729	5.2e-05	0.0106144	96.7333	33.5702	70	0	0.435492	-1.80282	153	70	102.209	0.00294486	0.00678835	2.05e-05	2.89107e-05	3.02485	9.76237	0.036909	1e-06	0.00735497	801.886	476.593	1130	0	-0.753196	-1.42714	1130	70	931.084	0.0020614	0.00526844	2.4e-05	3.26172e-05	3.19103	10.2621	0.02668	1e-06	0.00563279	590.34	513.922	148.5	116.384	0.0917788
0.010508	0.0109297	0.0038065	0.00533588	0.53461	-1.45661	0.0288	8e-05	0.0150454	111.324	35.3405	138	11.1195	-0.29854	-1.89727	153	70	116.641	0.00586911	0.00997819	3.45e-05	4.07715e-05	1.41842	0.348095	0.030535	7e-06	0.011511	791.773	487.067	1130	0	-0.732042	-1.4603	1145	70	927.655	0.00387361	0.00839472	2.5e-05	2.66868e-05	2.07261	2.72784	0.028776	6e-06	0.00920714	560.42	511.004	141	105.265	0.209949
0.008069	0.00945914	0.003305	0.00472282	0.942361	-0.643723	0.027462	7e-06	0.012294	90.9231	32.0062	70	0	0.785722	-1.43339	138	70	96.1873	0.00284545	0.00675212	2e-05	1.70499e-05	2.56526	5.53669	0.027463	7e-06	0.00728502	956.27	385.712	1130	0	-1.75621	1.14693	1130	70	1030.15	0.00211821	0.00592026	2.35e-05	2.00151e-05	3.14489	9.10693	0.027438	7e-06	0.00625986	731.28	505.46	1130	0	-0.476998
0.017693	0.00974777	0.0202255	0.0106962	-0.464383	-1.3633	0.028034	0.000107	0.0201534	117.14	32.8578	138	0	-0.708302	-1.45849	153	70	121.572	0.0182448	0.0094823	0.020687	0.0100231	-0.560155	-1.22146	0.028035	3e-05	0.020518	93.14	34.3891	70	0	0.807571	-1.28654	156	70	99.1666	0.00912266	0.0112622	0.0006725	0.000992601	0.677212	-1.31472	0.02801	6e-06	0.0144496	105.14	35.569	100.5	45.2193	0.0453716
0.00902548	0.0129491	0.003726	0.00443742	2.40265	6.37012	0.060893	4.4e-05	0.0155999	85.1724	27.5345	70	0	1.18445	-0.56104	138	70	89.3664	0.00386942	0.00934963	2.1e-05	2.81694e-05	3.89496	18.2758	0.060894	2e-06	0.0100577	867.352	446.732	1130	0	-1.09529	-0.78464	1154	70	974.196	0.00274729	0.00805155	2.4e-05	2.44629e-05	4.71037	26.9645	0.060884	2e-06	0.00846916	640.52	518.235	1130	11.1195	-0.114935
0.000702955	0.00163928	1e-05	8.8956e-06	4.38668	22.0799	0.01014	3e-06	0.00176644	118.909	31.5888	138	0	-0.997338	-1.00927	138	62	122.941	0.000260464	0.000584383	7e-06	2.9652e-06	2.36853	4.76947	0.002603	4e-06	0.000635017	1017.36	316.488	1130	0	-2.44102	4.10016	1130	70	1064.61	0.0003093	0.00111058	7.5e-06	5.1891e-06	7.11884	58.707	0.01014	3e-06	0.00114749	622.04	506.938	521.5	681.255	-0.000804261
0.00849537	0.00926305	0.002671	0.00197186	1.04668	-0.544136	0.02807	0.000376	0.0125178	127.239	25.7712	138	0	-1.69209	1.08899	165	70	129.784	0.0168402	0.0126229	0.015321	0.0173183	0.124105	-1.46354	0.038825	0.000364	0.0209309	93.1818	33.3115	70	0	0.678657	-1.58004	141	70	98.787	0.0056919	0.00854682	0.0026195	0.00384661	1.57511	0.990636	0.028064	6e-06	0.010233	116	32.5651	138	0	-0.684058
0.0155904	0.00993075	0.016391	0.0153671	-0.0602379	-1.55413	0.028772	1.6e-05	0.01843	117.816	33.9839	138	0	-0.650501	-1.50413	153	70	122.524	0.015501	0.0101012	0.01639	0.015379	-0.0757953	-1.56577	0.028768	2.1e-05	0.0184476	96.9804	37.7574	70	0	0.755648	-1.18449	181	70	103.937	0.00790549	0.010576	3.4e-05	4.29954e-05	0.93102	-0.797424	0.028748	5e-06	0.0131617	107.19	37.2767	134	67.4583	0.0795189
0.0110534	0.00938813	0.0075555	0.00790374	0.603647	-1.16852	0.027831	6e-06	0.0144176	106.611	33.7336	126	28.9107	-0.123493	-1.91665	153	70	111.679	0.0062177	0.00890977	0.0015165	0.00224021	1.32795	0.354671	0.027832	5e-06	0.0108076	630.516	520.049	1130	0	-0.0680724	-2.01731	1130	70	814.724	0.00397944	0.00770587	2.35e-05	2.59455e-05	2.00972	2.80301	0.027825	5e-06	0.00863843	441.91	486.195	138	100.817	0.701296
0.00705232	0.00729596	0.004208	0.0050742	1.04779	-0.0198058	0.027133	0.000415	0.0100698	93.8824	31.0384	70	0	0.505393	-1.7408	138	70	98.7367	0.00353705	0.00630821	0.0003875	0.000573025	1.9509	2.94549	0.027133	1e-06	0.00719036	768.864	489.744	1130	0	-0.61311	-1.62785	1130	70	909.597	0.00239804	0.00537132	2.4e-05	3.26172e-05	2.62717	6.45005	0.027108	1e-06	0.00585775	539.37	510.947	141	105.265	0.279635
0.0115488	0.0137301	0.005465	0.00670728	1.55591	2.6747	0.060508	4.2e-05	0.017771	91.2581	31.6396	70	0	0.786415	-1.33158	153	70	96.4199	0.00528306	0.0107681	2.8e-05	3.11346e-05	2.7081	8.62837	0.060515	7e-06	0.011924	799.681	478.73	1130	0	-0.752455	-1.43209	1130	70	930.242	0.00364531	0.00924945	2.5e-05	2.37216e-05	3.41798	13.9773	0.06049	7e-06	0.00989874	580.07	515.901	151	120.091	0.119294
0.00472828	0.00781934	0.0024	0.0025523	2.12383	3.03048	0.027433	0.000178	0.00894997	97.2778	35.3467	70	0	0.446501	-1.8529	153	70	103.165	0.00106277	0.00498352	9.5e-06	5.1891e-06	6.1628	39.3006	0.038013	5e-06	0.00506577	1049.8	271.401	1130	0	-3.10259	7.88042	1130	70	1083.91	0.00087147	0.00370925	1.15e-05	8.1543e-06	6.11026	38.2799	0.027418	5e-06	0.00379215	878.35	442.439	1130	0	-1.18123
0.00676067	0.00769657	0.003174	0.0038088	1.06408	-0.388797	0.024116	9.1e-05	0.0101562	94.3333	33.0252	70	0	0.601839	-1.60397	153	70	99.7817	0.00301045	0.00606581	4.4e-05	5.1891e-05	2.27566	4.12437	0.024065	7e-06	0.00673109	761.284	491.65	1130	0	-0.576886	-1.67534	1130	70	904.248	0.00223102	0.0054033	2.5e-05	2.37216e-05	2.78	6.79838	0.024065	7e-06	0.00582076	541.19	510.728	144	109.712	0.275043
0.00834047	0.00954096	0.003693	0.00411125	1.25455	0.533433	0.036576	0.000319	0.0125598	94.4688	32.4494	70	0	0.558225	-1.64721	153	70	99.7216	0.00431409	0.0079261	0.0003365	0.000497412	2.12278	3.86955	0.036539	1e-06	0.00897277	749.515	497.179	1130	0	-0.535263	-1.72326	1130	70	897.398	0.00293358	0.0068214	2.4e-05	3.26172e-05	2.79169	7.5737	0.036539	1e-06	0.00739406	539.9	511.791	141	105.265	0.27576
0.0027919	0.0135137	0.000156	0.000154932	7.29126	57.413	0.118918	4e-06	0.013727	77.3913	30.1203	62	0	1.49451	0.258302	138	62	82.9866	0.0114106	0.0168025	0.001015	0.00150336	0.906005	-0.792962	0.045221	2e-06	0.0194226	722	492.287	983.5	217.201	-0.334499	-2.02943	1130	137	856.351	0.00256903	0.0129779	0.000154	0.000167534	7.62364	62.865	0.118918	2e-06	0.0131659	128.96	221.045	62	0	4.02375
0.00106443	0.00355989	0.000108	1.4826e-06	6.48276	44.2127	0.027032	9.9e-05	0.00368709	83.2333	29.0484	68	0	1.34071	-0.204248	138	68	88.0769	0.0013624	0.00685894	6e-06	1.4826e-06	5.67962	31.6602	0.043214	5e-06	0.00690834	1050.88	282.87	1130	0	-3.10649	7.84934	1145	70	1087.36	0.00065537	0.0027928	0.000107	0.000140106	8.45859	76.4438	0.027017	5e-06	0.00285504	470.29	508.933	104	53.3736	0.524649
0.0141648	0.0306614	0.002821	0.00407863	3.09822	8.84751	0.130673	1e-06	0.0335115	91.5094	30.9489	70	0	0.690862	-1.50714	138	68	96.5077	0.0164226	0.0365485	0.002918	0.00384883	3.03535	8.32206	0.163615	0	0.0397124	117.426	31.5434	137	7.413	-0.791872	-1.31015	153	70	121.501	0.00771863	0.0233389	4e-05	5.85627e-05	4.4628	20.237	0.130673	0	0.0244711	103.69	33.6811	126	33.3585	0.00243555
0.0112324	0.0303161	0.000253	0.00033655	2.99382	7.89176	0.130884	6e-06	0.0321541	73.4074	24.6119	62	0	2.17012	2.88505	138	62	77.3751	0.0409547	0.0751574	0.003363	0.00496671	1.54483	0.690156	0.225248	1.3e-05	0.0838369	142.474	6.98704	141	5.9304	0.720312	-0.5824	156	131	142.636	0.00909824	0.027608	0.0002015	0.000269092	3.42802	10.8563	0.130884	6e-06	0.0289371	86.53	35.2123	68	8.8956	0.918145
0.00485984	0.00683067	0.002643	0.000177912	2.13371	3.29025	0.027639	4e-06	0.00834686	131.688	28.6358	138	0	-1.25923	0.727367	168	70	134.726	0.0145531	0.015448	0.007559	0.0109327	0.586286	-1.29126	0.046531	1e-06	0.0209775	107.913	37.2911	137	23.7216	-0.0537361	-2.04307	153	70	113.91	0.00374208	0.00631759	0.002624	0.00242183	2.49387	5.23664	0.027594	1e-06	0.00731547	126.22	32.2436	138	0	-0.932903
0.0147201	0.0107565	0.013218	0.0157497	0.0144606	-1.70449	0.028472	0.000581	0.0181725	118.963	32.3057	138	0	-0.816081	-1.26937	153	70	123.193	0.0167475	0.0108738	0.0166475	0.0157237	-0.179269	-1.518	0.035101	1.7e-05	0.0199035	95.3478	35.556	70	0	0.707663	-1.37766	171	70	101.627	0.00796619	0.0107564	0.001443	0.00210677	0.952357	-0.817882	0.028467	5e-06	0.0133418	108.1	35.6834	137	23.7216	-0.0929944
0.00684253	0.00856751	0.0039545	0.00438998	2.0387	4.58264	0.039507	0.000147	0.0108525	91.3	30.7999	70	0	0.702395	-1.51733	138	70	96.191	0.00295394	0.00650945	8.5e-06	1.18608e-05	3.31797	13.1249	0.039506	1e-06	0.00710587	846.086	459.627	1130	0	-0.990742	-1.00786	1130	70	961.301	0.00206776	0.00559408	2e-05	2.66868e-05	4.08149	20.0998	0.039486	1e-06	0.00593772	619.65	518.038	959.5	252.783	-0.0350277
0.0108169	0.0246953	0.0017415	0.00171092	3.08047	9.2619	0.108457	0.000117	0.0263888	74.15	18.5594	70	0	3.82368	13.2925	153	70	76.3246	0.00270785	0.0129865	9e-06	3.7065e-06	6.9494	52.2574	0.108407	6e-06	0.0131861	1071.46	224.056	1130	0	-3.76328	12.8174	1130	70	1094.35	0.00216628	0.0116492	1.55e-05	1.26021e-05	7.83711	66.717	0.108407	6e-06	0.0117915	872	448.19	1130	0	-1.17196
0.000694088	0.00105077	1e-06	1.4826e-06	1.75731	3.10159	0.00452	0	0.00124635	118	31.4498	138	0	-0.864122	-1.28862	138	70	122	0.000304258	0.000762387	3e-06	1.4826e-06	3.38514	13.4151	0.004521	1e-06	0.000815475	1004.35	330.477	1130	0	-2.23913	3.11982	1130	70	1056.54	0.00024202	0.000647156	3e-06	2.9652e-06	3.87526	18.9212	0.004518	0	0.000687893	702.99	500.109	1130	0	-0.317735
0.00458574	0.00643584	0.002625	0.00104079	2.31101	4.50234	0.027907	9e-05	0.00782724	113.6	34.3744	138	0	-0.430091	-1.70711	168	70	118.545	0.00246851	0.0076287	7e-06	5.9304e-06	3.47603	11.0255	0.035549	2e-06	0.00796211	997.738	345.172	1130	0	-2.2137	2.99961	1130	70	1054.89	0.0016051	0.0043495	1.8e-05	2.2239e-05	4.20606	18.7794	0.027883	2e-06	0.00461577	688.29	507.012	1130	0	-0.278174
0.0035186	0.00552732	0.002641	7.413e-05	3.36641	9.98365	0.026235	0.000164	0.00650244	120.638	29.9713	138	0	-1.08666	-0.835603	138	70	124.229	0.0026197	0.00944516	5e-06	5.9304e-06	3.8665	13.6833	0.047317	1e-06	0.00971548	930.17	407.469	1130	0	-1.52724	0.375091	1130	70	1013.96	0.0016545	0.00415519	6.3e-05	9.19212e-05	4.82658	23.7824	0.026229	1e-06	0.00445313	549.69	502.514	138	100.817	0.278279
0.0144175	0.0230373	0.004197	0.00587777	2.46259	6.61218	0.10664	5.9e-05	0.0268259	79.8214	24.7746	70	0	2.02327	2.34308	153	70	83.4465	0.00561432	0.0158646	2.1e-05	2.07564e-05	4.28802	21.6326	0.106635	6e-06	0.0167246	916.792	406.954	1130	0	-1.38051	-0.028965	1130	70	1001.91	0.00404231	0.0136675	2.1e-05	1.92738e-05	5.15025	31.4828	0.106629	6e-06	0.0141871	682.44	511.459	1130	0	-0.273712
0.0164341	0.0319733	0.002539	0.00284807	2.39709	4.71558	0.11653	5e-05	0.0353762	83.6	27.7609	70	0	1.41091	-0.0048	138	70	87.9136	0.00379373	0.0149825	8e-06	8.8956e-06	5.97166	40.2979	0.116529	2e-06	0.0153582	1038.32	278.018	1130	0	-2.74293	5.84786	1160	137	1074.42	0.00411227	0.0172853	1.15e-05	1.40847e-05	5.62725	32.9498	0.116505	2e-06	0.0176835	799.64	480.201	1130	0	-0.769653
0.00119609	0.00161602	0.00045	0.000665687	1.56558	2.21745	0.00637	1e-06	0.00199074	123.061	30.8696	138	0	-1.05486	-0.743134	155	70	126.759	0.000562358	0.00260632	2e-06	1.4826e-06	6.69684	46.991	0.020353	1e-06	0.00264722	1046.82	274.09	1130	0	-2.99511	7.2631	1130	70	1081.59	0.00040291	0.00105984	2e-06	1.4826e-06	3.53993	14.2576	0.006366	1e-06	0.00112887	741.98	490.886	1130	0	-0.471816
0.00623328	0.00806212	0.002661	0.000146777	1.74086	1.48184	0.027563	1.6e-05	0.0101431	129.119	23.5556	138	0	-2.05824	2.36878	155	70	131.219	0.0118823	0.015167	0.002998	0.00444335	0.866558	-0.927573	0.045649	1e-06	0.0190855	439.424	496.798	137	99.3342	0.664296	-1.59023	1130	70	657.589	0.00417645	0.00720166	0.0026165	0.00380287	2.29076	4.0101	0.027539	1e-06	0.00829385	231.52	318.827	138	0	2.41459
0.00814787	0.0100705	0.001949	0.00262568	0.977522	-0.748115	0.027549	5e-05	0.012827	91.9355	32.313	70	0	0.722641	-1.52386	138	70	97.2758	0.00365759	0.0078372	2.1e-05	2.66868e-05	2.19639	3.3909	0.027553	1e-06	0.00859707	885.159	438.014	1130	0	-1.23367	-0.459639	1130	70	986.196	0.00252584	0.00670545	2.05e-05	2.00151e-05	2.86787	6.9853	0.027529	1e-06	0.00713395	639.26	517.728	1130	0	-0.117937
0.00760544	0.0092585	0.003047	0.00305564	1.11097	-0.366075	0.027541	0.000247	0.0118485	96.3704	32.5956	70	0	0.386919	-1.88197	138	70	101.54	0.00283652	0.00666649	1.7e-05	1.92738e-05	2.66243	5.99565	0.027572	3e-06	0.00720271	900.384	432.063	1130	0	-1.32692	-0.226019	1153	70	997.402	0.00207066	0.00581531	2.2e-05	2.2239e-05	3.27841	9.91663	0.027516	3e-06	0.00614551	683.3	514.534	1130	0	-0.280433
0.00795878	0.00890125	0.003974	0.00500081	1.1021	-0.171297	0.027212	6.3e-05	0.0118169	96.3704	32.5956	70	0	0.386919	-1.88197	138	70	101.54	0.00295981	0.00658638	2.1e-05	2.52042e-05	2.59525	5.94582	0.027212	1e-06	0.0071796	881.904	441.317	1130	0	-1.19548	-0.545118	1153	70	984.808	0.00216066	0.00576368	1.85e-05	1.77912e-05	3.19749	9.77236	0.027192	1e-06	0.00612832	669.81	514.563	1130	0	-0.221696
0.00883816	0.00993072	0.003639	0.00502305	1.01664	-0.492726	0.032087	6e-06	0.0131776	95.9375	34.3914	70	0	0.555715	-1.65784	153	70	101.734	0.00415921	0.00808637	2.55e-05	2.74281e-05	2.1044	3.22717	0.032137	6e-06	0.00904028	781.853	482.458	1130	0	-0.667942	-1.53171	1145	70	916.862	0.00282842	0.00692078	2.4e-05	2.37216e-05	2.78131	6.80213	0.032087	6e-06	0.00744434	562.36	511.184	147.5	114.901	0.193893
0.0105002	0.0106557	0.005837	0.00864801	0.508507	-1.50332	0.02744	2e-06	0.0148328	102.633	33.3699	98	41.5128	0.0283419	-2.03318	138	70	107.75	0.00452101	0.00862897	1.3e-05	1.4826e-05	1.77438	1.55432	0.02744	3e-06	0.00968685	810.986	478.47	1130	0	-0.819846	-1.32098	1130	70	939.873	0.00316526	0.00749104	1.6e-05	1.77912e-05	2.37144	4.15461	0.027416	2e-06	0.00809774	598.48	516.062	147	114.16	0.0546151
0.00937405	0.0101317	0.004107	0.00608904	0.558933	-1.35315	0.027151	4.9e-05	0.0136059	100.211	36.6524	70	0	0.336399	-1.92299	153	70	106.371	0.00225432	0.00623044	1.1e-05	4.4478e-06	2.88829	7.26617	0.027152	7e-06	0.00658947	945.395	393.423	1130	0	-1.64423	0.757687	1130	70	1023.06	0.001826	0.00566536	1.7e-05	1.18608e-05	3.31824	10.1062	0.027127	6e-06	0.00592534	784.81	486.176	1130	0	-0.692237
0.00832015	0.0110586	0.0019445	0.00245444	0.989049	-0.875392	0.028945	7e-06	0.013668	90.9231	32.0062	70	0	0.785722	-1.43339	138	70	96.1873	0.00292315	0.00760452	1.4e-05	1.77912e-05	2.68049	5.63908	0.028957	1e-06	0.00809889	982.595	360.116	1130	0	-2.01563	2.15721	1130	70	1045.67	0.00216335	0.00664984	1.35e-05	1.70499e-05	3.27852	9.33006	0.028933	1e-06	0.0069612	750.76	500.402	1130	0	-0.55696
0.0129393	0.0130229	0.010564	0.0141307	1.0694	0.973876	0.054577	5.3e-05	0.0182085	94.6129	33.8375	70	0	0.59746	-1.66149	153	70	100.298	0.00588338	0.0107811	2.1e-05	2.07564e-05	2.13109	4.77046	0.054564	7e-06	0.0122132	816.797	469.152	1130	0	-0.837609	-1.26685	1130	70	940.251	0.00405977	0.00933622	2.2e-05	2.07564e-05	2.77159	8.51049	0.054564	6e-06	0.0101378	592.92	514.019	167	143.812	0.07158
0.00182197	0.00906847	0.000182	0.000243146	7.49001	55.6689	0.072809	5e-06	0.00917996	84.125	34.0455	62	0	0.936259	-1.12213	138	62	90.6532	0.000264111	0.000621477	9e-06	7.413e-06	2.15311	3.15373	0.0023	4e-06	0.000667278	1088.17	183.802	1130	0	-4.27006	17.8319	1130	141	1103.16	0.00116637	0.00728458	5e-05	6.81996e-05	9.51065	90.5558	0.072809	4e-06	0.00734131	445.58	497.286	138	112.678	0.632467
0.00880784	0.0100676	0.002673	0.00181248	1.03229	-0.691779	0.027857	0.000231	0.0133154	127.274	25.3928	138	0	-1.77202	1.21768	153	70	129.742	0.0142709	0.0142097	0.010493	0.0155428	0.474579	-1.20603	0.043776	7e-06	0.0200065	310.053	430.12	70	0	1.34806	-0.160432	1130	70	525.611	0.00546111	0.00898365	0.0025405	0.00372948	1.69837	1.28169	0.027833	4e-06	0.0104749	196.73	278.371	138	0	2.97988
0.00884748	0.00915644	0.004145	0.00485107	0.937329	-0.501619	0.028034	0.000519	0.0126185	100.345	37.089	70	0	0.385679	-1.83884	155	70	106.758	0.00396438	0.00759521	3.1e-05	3.55824e-05	2.03495	2.99373	0.028032	7e-06	0.00852004	832.437	467.221	1130	0	-0.922159	-1.13573	1130	70	952.981	0.00281471	0.00662878	2.4e-05	2.07564e-05	2.6262	5.98812	0.028009	7e-06	0.00717105	620.13	515.954	886	361.754	-0.0289647
0.00987467	0.0105451	0.002572	0.00381325	0.595497	-1.35276	0.027732	0.000119	0.0142623	92.6667	32.8471	70	0	0.657205	-1.63946	138	70	98.0544	0.00264399	0.00690309	1e-05	1.18608e-05	2.68675	5.97072	0.027732	2e-06	0.0073512	992.291	349.863	1130	0	-2.1331	2.652	1130	70	1051.43	0.00208875	0.00621555	1e-05	1.18608e-05	3.15042	8.83459	0.027708	2e-06	0.00652761	803.37	481.955	1130	0	-0.791141
0.00819397	0.00814177	0.00456	0.00582291	1.00796	-0.0988276	0.02714	0.000482	0.0114611	98.7188	33.4358	70	0	0.301224	-1.88559	153	70	104.06	0.00387499	0.00688742	0.000251	0.000367685	2.00837	3.25758	0.027139	6e-06	0.0078584	745.603	497.814	1130	0	-0.518508	-1.73235	1130	70	894.482	0.00263507	0.00594033	2.4e-05	2.37216e-05	2.66226	6.67829	0.027115	6e-06	0.00647134	538.6	509.944	141	105.265	0.286221
0.00960186	0.00935181	0.004217	0.00565983	0.462934	-1.51427	0.027643	0.000799	0.0132543	82.5	27.1464	70	0	1.54031	0.39949	141	70	86.6584	0.00270804	0.00652916	8.5e-06	9.6369e-06	2.41247	4.44349	0.027642	1e-06	0.00702971	943.513	390.08	1130	0	-1.60013	0.611543	1130	70	1020.01	0.00211244	0.0058608	9e-06	1.03782e-05	2.87522	7.0239	0.027618	1e-06	0.00620225	754.09	496.996	1130	0	-0.563245
0.000195207	0.000420075	1e-06	4.2138e-14	1.70448	0.966458	0.001177	0	0.000460887	137.073	8.3928	138	0	-8.72678	75.0727	138	62	137.327	0.000320167	0.000457501	0.000176	1.77912e-05	2.5677	5.77672	0.001924	7.6e-05	0.000547892	144.667	8.41567	141	5.9304	0.534527	-1.66204	156	137	144.898	0.0002417	0.000479263	2e-06	1.4826e-06	2.15281	4.30213	0.0024	0	0.000534617	138.44	8.85383	138	0	-5.96611
0.0037084	0.00604219	0.002629	0.0015849	3.32949	11.6252	0.03199	2.6e-05	0.00701549	114.714	35.1874	138	17.7912	-0.453378	-1.7604	153	70	119.842	0.00198163	0.00705737	1.1e-05	8.8956e-06	4.11008	15.8783	0.035986	5e-06	0.00727785	979.723	363.532	1130	0	-1.99319	2.07271	1130	70	1044.02	0.00129963	0.0039395	2.1e-05	1.77912e-05	5.64523	36.6071	0.031814	5e-06	0.00412959	676.97	507.743	1130	0	-0.231581
0.00368553	0.00543148	0.002642	0.000471467	2.87199	7.70084	0.025843	1.3e-05	0.00651586	121.149	34.4491	138	0	-0.704391	-1.299	158	70	125.851	0.00301255	0.00773355	2.2e-05	2.2239e-05	2.95231	7.81453	0.035576	7e-06	0.00823133	925.075	413.393	1130	0	-1.50067	0.305125	1130	70	1011.65	0.00178917	0.00413376	3.2e-05	3.7065e-05	4.13083	18.4136	0.025818	7e-06	0.00448534	547.23	502.924	158	130.469	0.283523
0.010029	0.0104313	0.003833	0.00530178	0.672538	-1.3106	0.027724	0.000257	0.0143192	97.2	34	70	0	0.384	-1.9248	138	70	102.75	0.00372543	0.00806514	2.1e-05	2.07564e-05	2.16261	3.14803	0.027724	6e-06	0.00883505	933.173	409.645	1130	0	-1.57376	0.497356	1145	70	1018.03	0.00279407	0.00714888	2.4e-05	2.2239e-05	2.67429	5.74418	0.0277	6e-06	0.00764214	724.18	508.007	1130	0	-0.446741
0.00735714	0.00909351	0.00282	0.00384216	1.13534	-0.178829	0.027387	3.9e-05	0.0115701	95.0714	34.5006	70	0	0.606118	-1.63442	153	70	100.927	0.00289426	0.00661441	2.2e-05	2.2239e-05	2.63686	6.0087	0.027401	7e-06	0.00717771	881.528	439.784	1130	0	-1.19335	-0.550882	1130	70	983.776	0.00208387	0.00574481	2e-05	1.92738e-05	3.28006	10.1278	0.027375	3e-06	0.00608403	661.32	514.767	1130	0	-0.191002
0.00678685	0.00844469	0.0019615	0.00220018	1.18794	0.00216816	0.027689	7.5e-05	0.0107367	91.5294	31.7569	70	0	0.750148	-1.44199	146	70	96.7289	0.00318726	0.00659735	2.9e-05	3.78063e-05	2.37912	4.77208	0.027689	7e-06	0.00728177	867.773	444.3	1130	0	-1.11871	-0.702262	1130	70	973.366	0.00230798	0.00583851	2.5e-05	2.2239e-05	2.91329	7.73799	0.027665	7e-06	0.00625092	603.85	516.258	446	557.458	0.0199546
0.00920016	0.00941082	0.0043765	0.00543225	0.796226	-0.940088	0.027371	8.3e-05	0.0130552	100.625	33.3832	70	0	0.161759	-1.98437	146	70	105.854	0.00433519	0.0078873	4.75e-05	6.52344e-05	1.85905	2.12302	0.02737	7e-06	0.00894922	773.985	491.781	1130	0	-0.650718	-1.57609	1130	70	915.066	0.00294818	0.00679013	2.5e-05	2.52042e-05	2.50796	5.16938	0.027346	7e-06	0.00737133	558.51	513.501	142	106.747	0.204786
0.015373	0.0200398	0.0114045	0.0154094	2.10046	5.06002	0.090418	0.000491	0.0249495	71.3077	6.66795	70	0	4.52576	19.2263	104	70	71.6068	0.00541043	0.0138906	2.05e-05	1.85325e-05	3.84132	17.9922	0.090417	7e-06	0.0148194	958.027	370	1130	0	-1.70151	0.988178	1145	118	1026.09	0.00400378	0.0121279	2.25e-05	2.00151e-05	4.56665	25.635	0.090393	6e-06	0.012714	727.48	503.75	1130	0	-0.46206
0.00257927	0.00460898	0.001116	0.00142033	3.15479	10.024	0.02151	0.000114	0.00518939	74.7273	20.7162	70	0	2.53936	4.93893	138	62	77.4198	0.000726526	0.00265751	1.15e-05	8.1543e-06	6.37377	45.1875	0.021463	5e-06	0.00273855	1010.24	326.158	1130	0	-2.34511	3.59048	1130	70	1060.95	0.00057293	0.00235893	1.3e-05	1.03782e-05	7.29111	59.4007	0.021463	5e-06	0.00241602	804.43	484.283	1130	0	-0.807912
0.0113266	0.015316	0.0041025	0.00472949	1.87802	3.30577	0.060945	0.000186	0.018704	88.3889	30.986	70	0	1.00746	-0.888831	153	70	93.3777	0.00250735	0.00844328	1e-05	4.4478e-06	4.8195	26.9074	0.060895	7e-06	0.00875822	965.098	372.944	1130	0	-1.80981	1.33649	1130	70	1033.83	0.00205603	0.00769124	1.65e-05	1.11195e-05	5.39238	33.8502	0.060895	7e-06	0.00792407	807.29	478.077	1130	0	-0.802113
0.0108615	0.0255639	0.0023615	0.00215125	3.10378	8.59307	0.105619	1.4e-05	0.0274055	88.5938	32.6633	70	0	0.927765	-1.10166	153	62	94.2465	0.00314012	0.0134098	7e-06	7.413e-06	6.49702	45.553	0.104716	1e-06	0.0136762	1025.75	294.204	1130	0	-2.48587	4.44177	1130	137	1066.51	0.00348253	0.0151789	9e-06	1.11195e-05	6.05341	37.3201	0.105619	1e-06	0.0154992	725.86	501.949	1130	0	-0.442563
0.00340425	0.00555114	0.0025825	0.00132619	3.29132	10.1014	0.027039	0.000186	0.00644579	111.556	33.6201	138	0	-0.436981	-1.85838	138	70	116.377	0.00139898	0.00606405	8e-06	7.413e-06	5.38367	28.6507	0.039946	2e-06	0.006177	1043.7	284.028	1130	0	-3.00042	7.239	1130	70	1081.08	0.00122553	0.00367666	1.1e-05	1.18608e-05	5.53264	32.8127	0.027021	2e-06	0.00385805	708.13	503.937	1130	0	-0.357875
0.0109119	0.024916	0.001728	0.00253376	3.83949	15.5367	0.130816	4e-06	0.0268043	104.931	37.4518	70	2.9652	0.124371	-1.96621	158	68	111.197	0.00446789	0.0168346	1.8e-05	1.63086e-05	6.31888	44.2121	0.132429	6e-06	0.0173025	916.479	414.398	1130	0	-1.44531	0.151629	1130	70	1004.61	0.00317273	0.0141487	1.8e-05	1.63086e-05	7.54429	63.5865	0.130816	4e-06	0.0144309	681.13	508.72	1130	0	-0.26624
0.00821592	0.0220211	0.0014105	0.00207786	4.80618	23.826	0.130953	5e-06	0.0232155	95.4167	34.7434	70	0	0.595726	-1.61981	158	68	101.38	0.0046217	0.0172754	2.35e-05	2.9652e-05	6.58649	46.0355	0.133889	7e-06	0.0177521	805.297	476.493	1130	0	-0.778215	-1.39071	1130	70	933.81	0.00295798	0.0136754	2.4e-05	2.37216e-05	8.28462	73.8543	0.130953	5e-06	0.0139247	549.74	512.044	141	105.265	0.239372
0.00941234	0.0265117	0.001139	0.00158786	3.51417	11.9643	0.131068	2e-06	0.0277737	100.571	34.5809	70	2.9652	0.214737	-1.94168	153	68	106.19	0.00507972	0.0202686	5e-06	5.9304e-06	5.05317	26.0545	0.131941	1e-06	0.0207437	765.092	488.488	1130	0	-0.587137	-1.65725	1130	70	905.713	0.00330182	0.0161745	1.25e-05	1.55673e-05	6.46486	43.7798	0.131068	1e-06	0.0164287	532.51	506.109	144	109.712	0.320288
0.00859483	0.025251	0.001474	0.00150187	4.26478	17.6492	0.13082	0	0.0264472	99.5472	32.2762	70	2.9652	0.183398	-1.89955	153	68	104.555	0.00969232	0.02771	0.00168	0.00150484	4.00088	15.2705	0.137149	1e-06	0.0290766	106.426	34.914	130	28.1694	-0.060437	-1.95222	157	70	111.89	0.0045623	0.0187973	4.05e-05	5.9304e-05	6.08157	37.6012	0.13082	0	0.0192515	102.78	33.5483	98	41.5128	0.077942
0.0107801	0.0249513	0.002622	0.00387848	4.00903	16.2999	0.130516	1e-06	0.0269714	111.036	33.2109	133	10.3782	-0.409514	-1.77624	153	68	115.81	0.0137056	0.0294442	0.003819	0.00562498	3.68077	13.329	0.149123	4e-06	0.0321798	105.867	36.0382	126	62.2692	0.0553752	-1.889	168	70	111.703	0.00616752	0.0192694	2.5e-05	3.11346e-05	5.438	31.7492	0.130516	1e-06	0.0201404	108.71	34.4314	127.5	20.0151	-0.191214
0.0150654	0.00995756	0.0160485	0.0154487	-0.0790134	-1.59862	0.029488	0.00095	0.0180059	119.538	32.0957	138	0	-0.852713	-1.20258	153	70	123.692	0.0162102	0.0100514	0.017333	0.0137022	-0.243914	-1.45176	0.030819	2.1e-05	0.0190183	96.8958	35.5314	70	0	0.58315	-1.55724	168	70	103.078	0.00783424	0.0103899	0.0011065	0.00163234	0.908789	-0.8584	0.029414	4e-06	0.0129709	108.67	35.4865	137	23.7216	-0.135371
0.0109023	0.0138181	0.0051145	0.00655087	1.7067	2.27301	0.053777	0.000161	0.0174063	96.9643	34.329	70	0	0.446972	-1.8237	146	70	102.657	0.00428653	0.0100381	1.75e-05	2.00151e-05	3.19745	10.8475	0.053781	2e-06	0.0108507	854.542	457.003	1130	0	-1.04361	-0.904989	1130	70	967.57	0.00308655	0.0087124	2.05e-05	2.00151e-05	3.8975	16.6075	0.05377	2e-06	0.00920183	642.42	516.697	1130	0	-0.119164
0.0163952	0.0429403	0.002482	0.00255452	2.98817	7.58139	0.176665	8e-06	0.0452148	90.1481	31.6419	70	0	0.843112	-1.33452	138	70	95.3458	0.0034343	0.0179039	1.1e-05	5.9304e-06	7.42374	57.132	0.149139	7e-06	0.0181094	1043.32	274.128	1130	0	-2.91767	6.71511	1130	137	1078.25	0.00442702	0.0231853	2e-05	1.63086e-05	6.53723	42.6316	0.176665	7e-06	0.0234901	785.96	485.587	1130	0	-0.708772
0.000200633	0.000342208	9.9e-05	0.000145295	2.11441	3.06189	0.001343	0	0.000395043	101.867	38.0063	138	0	-0.0901209	-2.01085	138	62	108.652	0.0003054	0.000492598	1.7e-05	2.29803e-05	0.930839	-0.984085	0.001288	1e-06	0.000558262	1024	335.201	1130	0	-2.27684	3.57	1130	1130	1072.24	0.0001904	0.000335105	8.2e-05	0.000120091	2.1464	3.17371	0.001288	0	0.000383959	194.08	298.02	138	106.747	2.74656
0.00427157	0.00739326	0.0014615	0.00123352	2.25486	3.53777	0.026881	0.00027	0.00842345	97.25	34.6075	70	0	0.435964	-1.83954	153	70	103.017	0.0011096	0.00438695	3e-06	2.9652e-06	5.29413	28.247	0.029327	1e-06	0.00449547	1014.65	321.641	1130	0	-2.40902	3.90352	1145	70	1063.74	0.00119619	0.00430368	4e-06	4.4478e-06	4.97354	24.4372	0.026806	1e-06	0.00444604	757.78	495.889	1130	0	-0.575985
0.0126414	0.0116238	0.005664	0.00839745	0.227895	-1.82574	0.027491	0.000187	0.0170458	105.194	34.8161	126	40.0302	-0.0315446	-2.01999	153	70	110.629	0.00588304	0.00997476	3.4e-05	5.04084e-05	1.39874	0.197362	0.027491	2e-06	0.011518	764.812	496.467	1130	0	-0.618028	-1.623	1130	70	909.86	0.0040593	0.00869802	2.4e-05	2.52042e-05	1.98737	2.26856	0.027467	2e-06	0.00955913	560.33	513.492	141	105.265	0.198011
0.00689197	0.0079141	0.004152	0.00500971	1.35597	0.730416	0.027667	0.000222	0.0103944	91.9667	31.9293	70	0	0.736176	-1.41245	153	70	97.177	0.00298496	0.00627019	2.1e-05	2.81694e-05	2.51401	5.72491	0.027667	2e-06	0.00690388	847.129	459.056	1130	0	-0.995927	-0.999719	1130	70	961.951	0.00208947	0.00531303	2.25e-05	2.81694e-05	3.25818	10.6775	0.027643	2e-06	0.00568435	620.58	517.822	984.5	215.718	-0.0378296
0.0085533	0.00927617	0.003531	0.00398375	1.02598	-0.454702	0.028117	0.000442	0.0125139	102.061	34.0743	70	0	0.145926	-1.9191	153	70	107.435	0.00379381	0.00718388	3.6e-05	4.29954e-05	2.15548	3.62391	0.027263	7e-06	0.00807656	755.045	496.862	1130	0	-0.566062	-1.68214	1130	70	901.82	0.00282278	0.00663135	2.45e-05	2.29803e-05	2.70195	6.38362	0.028093	6e-06	0.00717657	539.56	510.082	141	105.265	0.281759
0.00557655	0.00765465	0.0026535	0.000272798	2.00816	2.42882	0.02698	0.000157	0.00941516	124.911	27.4672	138	0	-1.46527	0.197497	153	70	127.842	0.00630634	0.0125781	2.5e-05	3.40998e-05	2.02286	2.93118	0.049092	4e-06	0.0139422	752.432	505.632	1130	0	-0.552191	-1.72705	1130	70	903.331	0.00312308	0.00633951	0.0012025	0.00177541	2.88429	7.25315	0.02696	4e-06	0.00703855	401.02	457.682	138	61.5279	0.953719
0.0138646	0.0104585	0.012973	0.0153227	0.144244	-1.64614	0.028095	0.000178	0.0173085	120.778	32.124	138	0	-0.89076	-1.10293	153	70	124.9	0.0162758	0.0107565	0.0164315	0.0156348	-0.153107	-1.53649	0.032536	0.000141	0.0194445	96.2609	35.2007	70	0	0.620944	-1.49016	168	70	102.364	0.00748709	0.0103198	0.0014885	0.00219573	1.03965	-0.585383	0.02807	5e-06	0.0127079	109.5	35.5878	137	23.7216	-0.164659
0.00880596	0.0100393	0.0032945	0.00454195	0.784641	-1.06995	0.027233	0.00023	0.0131959	93.2917	33.7748	70	0	0.688073	-1.54675	153	70	98.9775	0.00280274	0.00690979	1.8e-05	1.77912e-05	2.59157	5.45942	0.027238	6e-06	0.00741433	976.539	368.119	1130	0	-1.96683	1.92687	1130	70	1042.76	0.00213008	0.00612404	2e-05	1.92738e-05	3.12279	8.67841	0.027214	6e-06	0.00645493	764.56	496.646	1130	0	-0.618851
0.00844174	0.00907344	0.003466	0.00486145	0.954831	-0.363491	0.030252	9.6e-05	0.0122855	98.3226	34.3078	70	0	0.384479	-1.81142	153	70	103.954	0.0038408	0.0073442	2.3e-05	3.11346e-05	2.09131	3.45993	0.030252	2e-06	0.00824059	809.174	476.124	1130	0	-0.819694	-1.32116	1130	70	937.108	0.00265015	0.00633418	2.4e-05	2.2239e-05	2.73874	6.91452	0.030228	2e-06	0.00683695	588.81	515.018	152.5	122.314	0.0816282
0.0141884	0.021534	0.00202	0.00264644	1.94754	3.18256	0.086535	0.000235	0.0254761	77.1379	21.6889	70	0	2.59986	5.19811	153	70	80.0278	0.00580362	0.0153167	1.8e-05	2.07564e-05	3.52439	13.1469	0.086518	1e-06	0.0162782	934.873	392.749	1130	0	-1.53554	0.435229	1130	70	1012.95	0.0041207	0.0131422	1.8e-05	1.63086e-05	4.31452	20.2459	0.086493	1e-06	0.0137102	686.13	512.067	1130	0	-0.299976
0.00584703	0.00810864	0.0026455	0.00149372	1.91401	2.14082	0.027551	6.1e-05	0.00990512	111.556	33.6201	138	0	-0.436981	-1.85838	138	70	116.377	0.00330294	0.00849454	9.5e-06	1.26021e-05	2.8693	7.18275	0.03804	1e-06	0.00905203	901.219	418.583	1130	0	-1.32853	-0.135001	1145	70	992.305	0.00211388	0.00555842	2.5e-05	3.40998e-05	3.68154	13.066	0.027485	1e-06	0.00592078	616.94	506.971	720	618.986	-0.00454235
0.0104233	0.0106797	0.0062705	0.0080394	0.578143	-1.46759	0.027222	0.000275	0.0148032	104.469	35.1173	104	50.4084	0.0177371	-2.03231	153	70	110.038	0.00529944	0.00962434	2.05e-05	2.74281e-05	1.61779	1.00872	0.033438	1e-06	0.0109247	813.441	472.87	1130	0	-0.836817	-1.27398	1130	70	939.151	0.00360362	0.00804841	2.4e-05	2.52042e-05	2.18797	3.19563	0.027198	1e-06	0.00878152	586.57	512.05	143.5	108.971	0.0992912
0.00803854	0.0100991	0.0017175	0.00234547	0.923562	-0.880316	0.027265	0.00011	0.0127549	92.0769	33.9705	70	0	0.823802	-1.31004	153	70	97.9172	0.002849	0.00704559	2e-05	1.92738e-05	2.58186	5.31328	0.027241	6e-06	0.00755555	971.527	372.476	1130	0	-1.91256	1.72281	1130	70	1039.58	0.00210826	0.00617164	2.05e-05	1.85325e-05	3.16735	8.85469	0.027217	6e-06	0.00649254	742.87	502.897	1130	0	-0.52707
0.00793179	0.00883951	0.0038625	0.00416314	1.14208	-0.162765	0.027882	0.000203	0.0117793	98.0588	34.6567	70	0	0.45886	-1.64743	168	70	103.833	0.00408535	0.00762086	0.0001415	0.00019941	2.01675	2.78976	0.027903	7e-06	0.00859579	781.227	489.345	1130	0	-0.683152	-1.53641	1130	70	919.862	0.00269681	0.00633426	2.5e-05	2.52042e-05	2.77992	6.91536	0.027857	7e-06	0.00685525	548.95	513.235	141.5	106.006	0.238195
0.00783913	0.00805067	0.003677	0.00381473	1.0831	-0.268035	0.026396	0.000191	0.0111463	96.4375	33.0112	70	0	0.466901	-1.67603	160	70	101.764	0.00368878	0.00674024	2.1e-05	2.9652e-05	2.08991	3.33222	0.026379	1e-06	0.00764002	748.853	496.625	1130	0	-0.531275	-1.72417	1130	70	896.543	0.00250862	0.00580166	2.1e-05	2.81694e-05	2.75488	6.87069	0.026372	1e-06	0.00629412	540.08	510.698	141	105.265	0.278151
0.0116783	0.0159246	0.0048115	0.00629438	1.83131	3.03581	0.065899	0.00021	0.0194993	81.3462	27.2513	70	0	1.84289	1.51926	153	70	85.6228	0.0041265	0.0108695	2.05e-05	1.70499e-05	3.61969	14.6029	0.065916	7e-06	0.0115575	935.135	398.026	1130	0	-1.53958	0.406869	1130	70	1015.26	0.00305382	0.00950274	2.05e-05	1.63086e-05	4.31812	21.1402	0.065891	7e-06	0.00993604	713.15	508.6	1130	0	-0.400135
0.00132857	0.006365	0.0001485	6.52344e-05	7.75259	61.6279	0.054601	3e-06	0.00646105	71.5263	24.6054	62	0	2.28764	3.32654	138	62	75.5875	0.000384542	0.00105194	8e-06	5.1891e-06	3.02016	8.42915	0.004579	6e-06	0.00109924	1076.67	208.53	1130	0	-3.85573	14.249	1130	137	1095.85	0.00101599	0.0055655	0.000135	0.000134175	8.97707	83.0235	0.054601	3e-06	0.00563004	312.76	443.512	62	0	1.26714
0.000360924	0.0013978	4e-06	7.413e-07	6.21854	42.4034	0.010695	4e-06	0.00143336	137.273	19.361	138	0	-2.92205	8.44614	153	62	138.611	0.000184235	0.000401001	1.3e-05	1.03782e-05	2.75677	6.91486	0.001649	4e-06	0.000435907	749.765	490.682	1130	0	-0.464776	-1.83277	1130	70	892.096	0.00025457	0.000952972	6e-06	2.9652e-06	7.10675	58.5322	0.008686	4e-06	0.000981774	345.52	406.861	138	4.4478	1.396
0.00404737	0.00695186	0.002207	0.0011505	2.58325	5.2472	0.027363	0.00037	0.0079498	108	36.5707	138	22.239	-0.0687354	-1.98303	153	70	113.84	0.00193475	0.00715286	1.3e-05	1.03782e-05	4.40517	18.5723	0.040972	5e-06	0.00735896	955.029	385.486	1130	0	-1.72823	1.05916	1130	62	1028.83	0.00131563	0.00431875	1.6e-05	1.4826e-05	5.03022	25.3932	0.027347	5e-06	0.00449399	683.98	508.608	1130	0	-0.263615
0.00602703	0.00779259	0.00263	0.00195407	1.55798	1.10164	0.027107	0.00025	0.00975753	111.212	33.7414	138	0	-0.414539	-1.88248	138	70	116.069	0.00297587	0.00784217	8e-06	1.03782e-05	2.73878	6.30757	0.033087	1e-06	0.00833292	951.985	388.678	1130	0	-1.70308	0.968543	1130	70	1027.18	0.00200443	0.00525644	1.45e-05	1.85325e-05	3.39637	11.2383	0.027099	1e-06	0.00560104	674.53	508.877	1130	0	-0.22241
0.00662073	0.00850918	0.003195	0.00357381	1.42015	0.785277	0.029788	6e-06	0.010669	91.4667	31.0458	70	0	0.702942	-1.51686	138	70	96.4254	0.00285707	0.00641758	2.05e-05	2.74281e-05	2.73388	6.90378	0.029788	1e-06	0.00698282	864.543	451.863	1130	0	-1.09151	-0.8083	1130	70	974.011	0.00200623	0.00550582	2.35e-05	2.44629e-05	3.4417	11.7448	0.029763	1e-06	0.00583402	632.62	519.002	1130	0	-0.0838881
0.00360482	0.00680018	0.001421	0.00132248	2.54973	5.61825	0.027062	0.000221	0.00751778	82.8824	28.8485	70	0	1.5918	0.653307	153	70	87.4801	0.000753325	0.00332472	8e-06	4.4478e-06	6.62889	46.5293	0.027008	5e-06	0.00338941	1039.93	286.449	1130	0	-2.87516	6.45352	1130	70	1078.2	0.00062526	0.00303699	1.2e-05	7.413e-06	7.33634	57.2441	0.027008	5e-06	0.00308578	877.23	445.692	1130	0	-1.18818
0.00579935	0.00790232	0.0026305	0.00124168	1.81442	1.80712	0.027491	0.000221	0.00972204	115.9	32.2552	138	0	-0.719418	-1.51854	138	70	120.197	0.00386673	0.00951852	7e-06	8.8956e-06	2.59147	5.37225	0.037371	1e-06	0.0102002	899.2	431.215	1130	0	-1.31674	-0.23692	1130	70	995.695	0.00232004	0.00571207	2.5e-05	3.48411e-05	3.32346	10.3906	0.02748	1e-06	0.00613873	585.88	509.87	138	100.817	0.121637
0.0160529	0.0100075	0.0189355	0.0121195	-0.230811	-1.58809	0.027585	0.000862	0.0188592	114.804	33.279	138	0	-0.580252	-1.63975	153	70	119.43	0.0137533	0.0107741	0.011372	0.015359	0.0347069	-1.69835	0.027586	7e-06	0.0174093	266.944	390.909	70	0	1.71363	0.998729	1130	70	470.361	0.00742703	0.0104528	3.7e-05	4.59606e-05	0.994402	-0.741702	0.027561	6e-06	0.01278	196.96	296.847	137	99.3342	2.75549
0.00729567	0.00746859	0.003923	0.00474135	1.03347	-0.0418936	0.027346	1.9e-05	0.0103412	92.6296	32.7404	70	0	0.690304	-1.55043	146	70	98.0433	0.00271296	0.00569889	2.2e-05	2.2239e-05	2.45901	5.53853	0.02737	7e-06	0.00627635	872.137	444.5	1130	0	-1.12811	-0.706108	1154	70	977.495	0.00198046	0.00500076	2.2e-05	2.07564e-05	3.04421	9.14682	0.027335	6e-06	0.00535535	661.67	514.733	1130	0	-0.190039
0.00814838	0.00933286	0.0032605	0.00433512	1.01066	-0.584484	0.028105	0.000288	0.0122535	97.6923	33.2346	70	0	0.335966	-1.90697	146	70	102.985	0.0028882	0.00670599	9e-06	1.03782e-05	2.61552	5.75339	0.028151	2e-06	0.00725977	886.959	438.224	1130	0	-1.23345	-0.453236	1145	70	987.999	0.00213727	0.00588898	1.55e-05	1.85325e-05	3.19863	9.38963	0.028081	2e-06	0.00623708	681.75	512.786	1130	0	-0.269934
0.00648284	0.00894743	0.0019665	0.00248706	1.25695	-0.044223	0.028366	1.6e-05	0.0109354	92.7188	32.2032	70	0	0.686178	-1.49169	153	70	97.9868	0.00308351	0.00688644	3.8e-05	4.59606e-05	2.44313	4.67933	0.028377	7e-06	0.00749891	866.368	449.124	1130	0	-1.10424	-0.760468	1130	70	974.34	0.00209679	0.00583931	2.4e-05	2.37216e-05	3.17823	9.0702	0.028353	7e-06	0.00617682	618.8	518.067	925.5	303.192	-0.0318248
0.012422	0.0152222	0.00411	0.00447597	1.44219	1.17168	0.058503	0.001058	0.0194563	78.871	23.6879	70	0	2.20036	3.12111	153	70	82.2414	0.005583	0.011874	2.3e-05	2.37216e-05	2.63038	6.71073	0.058511	6e-06	0.013043	828.261	456.029	1130	0	-0.861751	-1.23264	1130	70	943.909	0.00386292	0.0101634	2.4e-05	2.52042e-05	3.34607	11.5784	0.058486	6e-06	0.0108252	595.95	514.149	153	123.056	0.0566991
0.000441741	0.00124474	0.000166	0.000100817	6.17971	43.434	0.010159	3e-06	0.00131354	71.1358	23.8934	62	0	2.39017	3.83145	138	62	74.9943	0.000304421	0.000485008	1.4e-05	1.18608e-05	1.73688	2.41813	0.001816	6e-06	0.000561716	1075	243.396	1130	0	-3.69356	12.3014	1145	1130	1100.79	0.00036831	0.00113244	0.000144	0.00014233	6.83071	53.65	0.010159	3e-06	0.00118543	261.87	409.745	62	0	1.6308
0.00167448	0.00273259	0.000848	0.000557458	3.9232	15.7979	0.01464	0.000175	0.00316139	85.6667	29.9885	70	0	1.29253	-0.283213	153	70	90.5802	0.000622301	0.0027272	1.4e-05	1.18608e-05	7.61481	59.524	0.023037	5e-06	0.00277903	1023.74	302.406	1130	0	-2.56483	4.81561	1130	70	1066.88	0.00045428	0.00157477	1.7e-05	1.63086e-05	7.45217	63.0752	0.01464	5e-06	0.0016314	770.46	491.875	1130	0	-0.647562
0.00508866	0.00656872	0.002645	0.000146036	1.89845	2.50626	0.027791	4.2e-05	0.00824996	117.909	31.3835	138	0	-0.866251	-1.2771	138	70	121.922	0.00342038	0.00853367	2.1e-05	1.77912e-05	2.60018	5.57413	0.037065	7e-06	0.00912261	883.982	439.354	1130	0	-1.20963	-0.510949	1130	70	985.398	0.00223901	0.00500811	3e-05	3.11346e-05	3.17151	9.91236	0.027747	7e-06	0.00546292	546.91	503.719	138	100.817	0.282132
0.00544435	0.00811241	0.002634	0.00153746	2.0628	2.6493	0.027708	0.000117	0.00969132	117.953	34.0888	138	0	-0.645921	-1.50519	153	70	122.67	0.00410933	0.00940478	6e-06	7.413e-06	2.50406	5.34402	0.042306	1e-06	0.0101875	886.035	441.354	1130	0	-1.23568	-0.448346	1145	70	988.147	0.00247529	0.00602666	3e-05	4.29954e-05	3.35348	10.4547	0.027688	1e-06	0.00648726	555.76	506.692	147	114.16	0.240831
0.00926714	0.0100471	0.003697	0.00487182	0.739268	-1.14724	0.027794	0.00034	0.0134994	91.6364	32.4177	70	0	0.728099	-1.53347	138	70	96.9555	0.00263041	0.00670388	1.75e-05	1.55673e-05	2.72945	6.25272	0.027793	6e-06	0.00716135	979.487	363.264	1130	0	-1.98896	2.03259	1130	70	1043.87	0.00205613	0.00600385	2.05e-05	2.00151e-05	3.22195	9.36253	0.027769	6e-06	0.0063177	784.16	489.381	1130	0	-0.704201
0.00376621	0.0059206	0.002256	0.00173612	2.80288	7.63119	0.026042	7.9e-05	0.00688425	90.3684	31.3248	70	0	0.835048	-1.20949	153	70	95.3732	0.000908062	0.0032811	1.1e-05	8.8956e-06	6.04821	40.9421	0.026054	5e-06	0.00338486	889.321	429.593	1130	0	-1.21495	-0.502428	1130	70	986.49	0.00073553	0.0028956	1.75e-05	1.55673e-05	7.06406	56.3093	0.026034	5e-06	0.00297349	737.52	498.538	1130	0	-0.48251
0.00870606	0.0250639	0.001463	0.00214236	4.35345	18.2779	0.130915	1e-06	0.0263086	103.094	33.5154	126	40.0302	0.0350793	-1.94183	153	68	108.308	0.00981972	0.0283913	0.001662	0.0021898	4.11819	16.0421	0.144095	1e-06	0.0297547	111.043	36.0772	137	10.3782	-0.226232	-1.88855	163	70	116.638	0.00461527	0.0186799	2.6e-05	3.7065e-05	6.18704	38.7058	0.130915	1e-06	0.0191507	106.83	34.7947	126	34.8411	-0.0775097
0.000531861	0.000713309	2e-06	1.4826e-06	1.27366	1.13688	0.002586	1e-06	0.000881789	115.111	34.7035	138	0	-0.497152	-1.71119	153	70	120.089	0.000271563	0.000501954	4e-06	2.9652e-06	1.58626	1.18086	0.001708	1e-06	0.000567245	1013.83	316.898	1130	0	-2.34873	3.67199	1130	131	1061.46	0.00020847	0.000450106	3.5e-06	2.2239e-06	1.96212	2.54397	0.001704	1e-06	0.000493993	690.29	502.299	1130	0	-0.268226
0.00485129	0.00806813	0.002617	0.00221945	2.2832	3.71689	0.02907	0.000337	0.00930214	109.484	34.1095	138	0	-0.311173	-1.96342	138	70	114.51	0.00208262	0.00678142	1.5e-05	1.18608e-05	3.58735	11.9065	0.034483	7e-06	0.00704688	1002.84	338.037	1130	0	-2.27131	3.29086	1130	70	1057.5	0.00151725	0.00496881	2.3e-05	2.07564e-05	4.68561	21.7321	0.029046	7e-06	0.00517148	725.9	501.274	1130	0	-0.433325
0.00528274	0.00761003	0.002624	0.00238106	2.03669	2.90728	0.027601	0.000485	0.00917416	110.343	37.9674	138	22.239	-0.102781	-1.96457	153	70	116.516	0.00286322	0.00777894	9e-06	1.18608e-05	3.23059	10.0305	0.040516	1e-06	0.00823279	925.123	413.884	1130	0	-1.47169	0.179439	1145	70	1012.18	0.00186109	0.00511421	2.4e-05	3.26172e-05	3.92125	15.4466	0.027577	1e-06	0.00541823	639.95	513.605	1130	0	-0.0865532
0.00735203	0.00898213	0.002458	0.00364052	1.30647	0.2824	0.027559	5e-06	0.0114909	102.6	38.3051	70	0	0.314717	-1.88471	158	70	109.294	0.00306897	0.00684919	2.2e-05	2.29803e-05	2.64728	6.06809	0.027558	6e-06	0.00746055	874.214	445.684	1130	0	-1.15834	-0.635502	1130	70	979.82	0.00222295	0.00590457	2.1e-05	2.00151e-05	3.27929	10.2469	0.027534	4e-06	0.00628147	642.73	514.943	1130	0	-0.116273
0.00802668	0.0104425	0.002498	0.00367981	0.97065	-0.836989	0.027528	5e-06	0.0130043	102.32	37.533	70	0	0.276875	-1.93155	153	70	108.728	0.00270275	0.00705295	2e-05	1.77912e-05	2.74793	6.16097	0.027531	7e-06	0.00750904	947.453	391.506	1130	0	-1.66835	0.840225	1130	70	1024.16	0.00202706	0.0062006	2e-05	1.63086e-05	3.32615	9.83631	0.027507	5e-06	0.006494	736.17	500.187	1130	0	-0.48284
0.0101057	0.0105594	0.005145	0.00723361	0.586957	-1.40051	0.027625	9.3e-05	0.014479	97.25	34.6075	70	0	0.435964	-1.83954	153	70	103.017	0.00355615	0.00771102	1e-05	1.33434e-05	2.16309	3.25527	0.027625	1e-06	0.00844276	903.319	423.562	1130	0	-1.34942	-0.121112	1130	70	996.443	0.00283039	0.00714164	1.7e-05	2.2239e-05	2.57792	5.26151	0.0276	1e-06	0.0076488	677.62	511.178	1130	0	-0.259026
0.00775355	0.00919831	0.003455	0.00398819	1.08128	-0.382434	0.029384	1.1e-05	0.0119232	95.7879	32.8251	70	0	0.476643	-1.73952	153	70	101.095	0.00381581	0.00749788	2.5e-05	2.81694e-05	2.12422	3.25935	0.029445	6e-06	0.00836299	816.433	474.411	1130	0	-0.84274	-1.28306	1130	70	942.48	0.0025757	0.00636673	2.25e-05	2.00151e-05	2.83056	7.03251	0.029373	6e-06	0.00683843	578.62	516.116	143	108.23	0.124093
0.00648741	0.00713536	0.003573	0.00493706	1.36735	1.15734	0.027261	1.7e-05	0.00956569	92.5882	31.2314	70	0	0.622583	-1.61708	138	70	97.5669	0.00335391	0.00603252	7.9e-05	0.000111936	2.24254	4.80773	0.02726	7e-06	0.00686212	769.258	491.003	1130	0	-0.619019	-1.62422	1130	70	910.598	0.00221383	0.00513212	2.45e-05	2.2239e-05	2.97279	9.20807	0.027236	7e-06	0.00556563	539.19	512.249	141	105.265	0.276184
0.00786561	0.00842079	0.006354	0.00709721	1.34706	1.06713	0.032135	8.9e-05	0.0114232	93.0645	31.9822	70	0	0.648071	-1.52826	153	70	98.2388	0.00355345	0.00682258	2e-05	2.81694e-05	2.42602	5.78806	0.032114	1e-06	0.00764853	814.217	474.875	1130	0	-0.828319	-1.31554	1130	70	940.844	0.00245212	0.00588497	2e-05	2.66868e-05	3.10137	10.0967	0.032114	1e-06	0.00634819	590.66	517.27	148.5	116.384	0.0773331
0.0151308	0.0283501	0.001739	0.00113493	1.80842	1.78786	0.094208	0.000217	0.0315037	71.7	7.60263	70	0	3.82368	13.2925	104	70	72.0819	0.00377449	0.01545	9e-06	9.6369e-06	4.70284	21.8369	0.094216	1e-06	0.0158103	1057.24	248.153	1130	0	-3.22521	8.86656	1130	118	1085.62	0.00302615	0.0138238	1e-05	1.03782e-05	5.34198	28.6403	0.094201	1e-06	0.0140835	860.13	454.011	1130	0	-1.09615
0.00548664	0.00746641	0.0026425	0.00208602	1.83491	2.10717	0.027229	5e-06	0.00919365	115.333	32.4441	138	0	-0.682004	-1.57058	138	70	119.705	0.00380576	0.00862836	4e-06	2.9652e-06	2.45996	5.24832	0.038082	2e-06	0.0093621	853.534	456.504	1130	0	-1.02559	-0.929398	1130	70	966.087	0.00231476	0.00550421	4.35e-05	6.15279e-05	3.24963	10.177	0.027156	2e-06	0.00594571	543.49	504.49	138	100.817	0.293259
0.0059952	0.00830143	0.002623	0.00267609	1.60127	1.0936	0.02773	0.000159	0.0101649	112.311	33.3411	138	0	-0.487472	-1.80092	138	70	117.05	0.00377367	0.00892232	8e-06	8.8956e-06	2.58056	5.94555	0.041108	1e-06	0.00961255	892.655	435.704	1130	0	-1.26582	-0.362139	1130	70	991.574	0.00269784	0.0062799	2.4e-05	3.26172e-05	2.88101	7.3748	0.027706	1e-06	0.00680596	541.5	506.237	138	100.817	0.292975
0.0173761	0.00976579	0.018577	0.0129742	-0.390757	-1.40203	0.028139	0.001042	0.0198845	116.08	33.65	138	0	-0.607112	-1.58402	153	70	120.765	0.0177026	0.009592	0.01858	0.0128919	-0.47042	-1.26765	0.028143	0.000993	0.0200885	94.78	35.3474	70	0	0.743815	-1.33404	168	70	101.033	0.00894983	0.0110728	0.0011765	0.00173538	0.709798	-1.22633	0.028118	5e-06	0.0141944	105.43	35.9641	100.5	45.2193	0.0650365
0.00671648	0.00820015	0.00324	0.0031016	1.29128	0.177187	0.027492	0.000607	0.0104969	93.0645	31.9822	70	0	0.648071	-1.52826	153	70	98.2388	0.00303364	0.00639325	1.7e-05	1.92738e-05	2.49045	5.19211	0.027492	3e-06	0.0070345	838.826	463.594	1130	0	-0.950567	-1.08243	1130	70	956.783	0.00209321	0.00547299	2.5e-05	2.81694e-05	3.19115	9.51377	0.027468	3e-06	0.00583401	607.64	517.78	392	477.397	0.0131857
0.00775296	0.00801916	0.003717	0.00506753	0.804391	-0.674175	0.027254	0.00011	0.0110469	92.3333	32.4855	70	0	0.724382	-1.44733	153	70	97.6815	0.00289255	0.00610563	9e-06	8.8956e-06	2.26404	4.22022	0.027237	2e-06	0.00671825	883.726	437.842	1130	0	-1.19992	-0.533851	1130	70	984.912	0.00211156	0.00535735	1.15e-05	1.26021e-05	2.83264	7.40578	0.02723	2e-06	0.00573349	670.05	514.189	1130	0	-0.223993
0.0183688	0.0325889	0.003742	0.00551082	2.32671	4.76226	0.127738	2.5e-05	0.0365647	82	26.7208	70	0	1.5498	0.437799	138	70	86	0.00291181	0.0146854	3e-06	1.4826e-06	7.50103	60.0593	0.127752	1e-06	0.0148843	1051.42	262.414	1130	0	-2.98502	7.09276	1145	131	1083.29	0.00312393	0.014813	4.5e-06	3.7065e-06	6.77867	50.3474	0.127727	1e-06	0.0150661	886.62	437.143	1130	0	-1.22062
0.000190224	0.000348339	1.35e-05	2.00151e-05	2.07038	2.6868	0.001209	0	0.000395332	112.776	38.1739	138	0	-0.537375	-1.64781	153	62	118.999	9.1e-05	0.000128693	9.1e-05	0.000134917	0	-2.75	0.000182	0.000182	0.000128693	105.5	50.2046	105.5	52.6323	0	-2.75	141	141	111.313	0.00018642	0.000345813	6.5e-06	9.6369e-06	2.10324	2.83126	0.001209	0	0.000391335	112.63	38.1355	138	0	-0.526946
0.00249778	0.00554678	0.001058	0.000845082	3.97469	15.0372	0.027528	0.000403	0.00597227	83.7826	30.8382	70	0	1.63746	0.758888	153	70	89.0459	0.000745948	0.00377753	3e-06	1.4826e-06	7.99869	64.9752	0.032875	1e-06	0.00382634	1037.29	292.416	1130	0	-2.79129	5.89166	1145	70	1077.2	0.00057452	0.00281562	4e-06	2.9652e-06	8.79879	80.9456	0.027522	1e-06	0.00285981	817.98	478.01	1130	0	-0.863742
0.0102354	0.00976261	0.0035405	0.00304971	0.79113	-1.00895	0.02805	0.001291	0.0140919	126.188	27.4463	138	0	-1.49062	0.375924	153	70	129.092	0.01752	0.0111954	0.017422	0.0149921	0.0932493	-1.33614	0.04004	0.002277	0.0207076	94.6389	36.1522	70	0	0.844175	-0.998082	183	70	101.13	0.00655066	0.00920519	0.0026425	0.00388145	1.36159	0.351222	0.028025	4e-06	0.0112605	114.83	34.2501	138	1.4826	-0.471135
0.00704853	0.00938055	0.0017695	0.00258195	1.17495	-0.292707	0.02764	5.6e-05	0.0116079	93.7333	31.8952	70	0	0.555489	-1.7117	138	70	98.8399	0.00314909	0.00701806	3.15e-05	3.63237e-05	2.46262	4.80575	0.027641	7e-06	0.00764633	859.914	455.411	1130	0	-1.07711	-0.82913	1153	70	971.54	0.00220436	0.00602746	2.5e-05	2.52042e-05	3.13941	8.84383	0.027616	7e-06	0.00638954	630.06	519.01	1130	17.0499	-0.0771375
0.00544405	0.00716959	0.0022485	0.0029222	1.80273	2.56145	0.028516	1.6e-05	0.00892681	106.974	38.2986	98	41.5128	0.11834	-1.90133	158	70	113.453	0.00335997	0.0061729	0.0008725	0.00128171	2.50789	6.12223	0.028516	5e-06	0.00698423	661.161	513.733	1130	0	-0.187914	-1.9735	1130	70	834.745	0.00208318	0.00510681	2.5e-05	2.52042e-05	3.38936	12.1119	0.028492	5e-06	0.00549167	450.57	486.061	142.5	107.489	0.659496
0.00322255	0.013999	0.000217	0.000295779	6.48613	43.0138	0.102938	5e-06	0.0142428	75.5	27.7502	62	0	1.75672	1.17359	138	62	80.3528	0.000989136	0.00360205	5e-06	4.4478e-06	4.27147	17.7144	0.019843	1e-06	0.00369571	1064	246.962	1130	0	-3.31706	9.23117	1130	137	1091.65	0.00180473	0.0105554	2e-05	2.81694e-05	8.86223	81.3796	0.102938	1e-06	0.0106564	510.44	519.727	138	112.678	0.35329
0.00195529	0.00387381	0.001116	0.00105858	4.34395	19.3254	0.021814	7.9e-05	0.00428316	83.0323	32.6859	70	0	1.46897	0.283368	153	62	89.0408	0.000839333	0.00365591	8e-06	4.4478e-06	7.28797	54.683	0.029871	5e-06	0.00372512	998.58	342.108	1130	0	-2.15477	2.69769	1130	70	1054.75	0.00060614	0.00230862	1.5e-05	1.33434e-05	7.8876	68.5006	0.021814	5e-06	0.00237568	714.76	511.685	1130	0	-0.408575
0.0184252	0.00964018	0.02241	0.00764651	-0.586671	-1.22943	0.027886	0.00078	0.02075	117.44	33.1195	138	0	-0.697881	-1.45751	153	70	121.931	0.0173752	0.0101555	0.0209475	0.00949309	-0.456103	-1.39387	0.027891	0.000139	0.020074	95.34	35.8874	70	0	0.694501	-1.49101	156	70	101.744	0.0092126	0.0114595	0.0001435	0.000209047	0.659516	-1.36522	0.027866	5e-06	0.0146588	106.39	36.1067	137	28.1694	0.00574822
0.00789449	0.00812786	0.004349	0.00601046	0.948052	-0.159503	0.027948	1.6e-05	0.0112471	99.3714	32.6974	70	0	0.201899	-1.97149	138	70	104.467	0.00463825	0.00755459	0.000288	0.000416611	1.66151	1.71595	0.027947	7e-06	0.00881516	694.492	509.493	1130	0	-0.313183	-1.90705	1130	70	859.017	0.00301486	0.00645767	2.5e-05	2.29803e-05	2.35652	4.79872	0.027923	7e-06	0.00709746	486.2	499.566	138	100.817	0.497977
0.00655453	0.01035	0.0026485	0.0028629	2.66737	7.7434	0.05138	0.000159	0.0121288	91.5556	33.5367	70	0	0.919815	-1.02227	159	70	97.3442	0.00322712	0.00772766	0.0004055	0.000596747	4.26799	21.6393	0.051335	2e-06	0.00831853	794.875	476.121	1130	0	-0.727308	-1.44418	1130	70	924.649	0.00235982	0.00691163	2.1e-05	2.66868e-05	4.6981	25.9724	0.051335	2e-06	0.00727061	541.68	509.683	147	114.16	0.266439
0.0154282	0.024515	0.0028775	0.00411199	2.25425	5.1075	0.104024	0.000208	0.0284904	79.2727	23.885	70	0	1.97641	2.00337	138	70	82.6361	0.0047081	0.0147671	2e-05	1.92738e-05	4.64799	25.2995	0.104024	6e-06	0.015409	990.295	348.654	1130	0	-2.05754	2.31138	1130	70	1049.14	0.00367232	0.0131643	2.1e-05	2.07564e-05	5.33685	33.5591	0.103999	6e-06	0.0136034	789.87	488.392	1130	0	-0.726621
0.00262714	0.0101015	0.000157	8.74734e-05	5.70695	36.6081	0.078688	3e-06	0.0103805	72.7209	26.3705	62	0	2.19039	2.94878	153	62	77.3023	0.0104855	0.0217253	1.65e-05	2.00151e-05	2.16927	3.99097	0.078674	6e-06	0.0234141	795.143	470.662	1130	0	-0.579917	-1.7295	1130	131	915.397	0.00225955	0.00940165	0.0001415	0.000123797	6.19524	43.3001	0.078664	3e-06	0.00962355	173.86	305.216	62	0	2.73448
0.000557071	0.00159415	5e-06	1.4826e-06	4.74361	24.4226	0.009836	3e-06	0.00167067	127.905	25.0695	138	0	-1.98278	2.00767	138	62	130.281	0.000226828	0.00045781	6e-06	1.4826e-06	2.35676	4.67965	0.001763	5e-06	0.000507373	1010.97	329.057	1130	0	-2.27113	3.22317	1145	70	1062.29	0.00025077	0.000617148	6e-06	2.9652e-06	4.28866	24.4494	0.004659	3e-06	0.000663286	640.08	504.46	1130	22.239	-0.0429218
0.0172805	0.00919521	0.0186185	0.0122893	-0.316492	-1.33922	0.028125	0.000484	0.0195314	116.06	33.6279	138	0	-0.608654	-1.58477	153	70	120.74	0.0172802	0.00920256	0.0186435	0.0122707	-0.31736	-1.33802	0.028123	0.000434	0.0195346	94.78	35.503	70	0	0.77913	-1.20354	171	70	101.087	0.00864036	0.0108119	3.75e-05	5.11497e-05	0.750473	-1.12033	0.028099	6e-06	0.013798	105.42	36.0267	100.5	45.2193	0.0819677
0.00862853	0.00909923	0.0035115	0.00462275	1.09717	-0.282036	0.027851	6.5e-05	0.0124362	99.8125	34.7864	70	0	0.313204	-1.86469	153	70	105.522	0.00406097	0.00754787	3.45e-05	4.15128e-05	2.12492	3.43265	0.027852	6e-06	0.00852198	753.941	498.189	1130	0	-0.546901	-1.71313	1145	70	901.648	0.00276146	0.00648662	2.4e-05	2.52042e-05	2.7969	7.04602	0.027827	5e-06	0.00702006	544.62	512.246	143	108.23	0.26797
0.00833	0.00796799	0.005174	0.00480214	1.09634	0.0703519	0.027919	8.5e-05	0.0114381	99.6452	33.5684	70	0	0.247326	-1.91672	153	70	104.974	0.00374572	0.00664255	2.5e-05	2.66868e-05	2.15955	4.0892	0.027919	7e-06	0.00758383	744.464	500.372	1130	0	-0.508164	-1.75342	1130	70	894.969	0.00266345	0.00578316	2.4e-05	2.2239e-05	2.73629	7.37805	0.027912	5e-06	0.0063407	544.57	512.006	141	105.265	0.267687
0.00856168	0.00878772	0.004629	0.00479325	0.912971	-0.646765	0.026833	0.000126	0.012167	94.7742	31.8901	70	0	0.476449	-1.78704	138	70	99.8315	0.00386703	0.00721987	2.3e-05	2.37216e-05	2.03386	2.98339	0.02681	7e-06	0.00814401	789.971	485.231	1130	0	-0.702005	-1.51565	1130	70	925.252	0.00266825	0.00623938	2.5e-05	2.37216e-05	2.6741	6.25872	0.026786	5e-06	0.00675723	574.46	516.19	144	109.712	0.148538
0.00655649	0.0201977	0.000253	0.000349894	4.76157	24.4284	0.125884	1.7e-05	0.0210206	79.5111	29.7784	62	0	1.40211	0.0406903	138	62	84.7884	0.00395718	0.0176166	1e-05	1.18608e-05	6.088	38.7783	0.125868	1e-06	0.0178987	1043.16	276.124	1130	0	-2.79929	6.00788	1130	137	1078.45	0.00295052	0.0138539	2.5e-05	3.18759e-05	7.36806	60.0044	0.125858	1e-06	0.0140967	609.52	523.582	714.5	616.02	-0.0111697
0.00638063	0.00889597	0.002622	0.00187549	1.53704	0.632452	0.028089	0.000222	0.0108736	117.49	31.9414	138	0	-0.799734	-1.35851	153	70	121.669	0.00558467	0.0112343	0.000228	0.000329137	1.87364	1.96265	0.040777	6e-06	0.0124469	667.863	514.315	1130	0	-0.197375	-1.99048	1130	70	839.865	0.00313203	0.00695565	0.0001775	0.000254266	2.66484	5.71423	0.028082	6e-06	0.00759651	398.18	458.86	138	100.817	0.952776
0.0136171	0.0164424	0.005266	0.00595709	1.31306	0.511158	0.05687	5.2e-05	0.0211132	91.3333	30.9242	70	0	0.701339	-1.52109	138	70	96.2427	0.00500786	0.0118933	2e-05	1.92738e-05	2.8539	7.7145	0.056878	7e-06	0.0128293	851.301	457.882	1130	0	-0.999375	-1.00468	1149	70	965.141	0.00369331	0.0103726	2.3e-05	2.2239e-05	3.48604	12.1851	0.056853	7e-06	0.0109615	646.11	517.41	1130	0	-0.125007
0.000518449	0.000936859	0.00011	0.000157156	2.38007	5.61422	0.004121	4e-06	0.00106235	103.469	37.1815	138	0	-0.132208	-2.00621	138	62	109.819	0.00038502	0.000911651	7e-06	2.9652e-06	2.76959	7.60448	0.004122	5e-06	0.000981352	1030.18	305.983	1130	0	-2.63049	5.03289	1130	70	1073.8	0.00027346	0.000689585	1e-05	7.413e-06	3.67877	15.4107	0.004106	4e-06	0.000738615	576.09	514.524	138	112.678	0.14989
0.00664232	0.0086305	0.002647	0.00204599	1.57864	0.98886	0.028106	0.000264	0.0108069	118.585	31.7938	138	0	-0.842473	-1.25139	158	70	122.673	0.00461595	0.00986613	2.1e-05	2.07564e-05	2.08606	2.83687	0.034779	7e-06	0.0108165	833.186	471.633	1130	0	-0.925386	-1.1467	1130	70	955.441	0.0027242	0.00637651	2.5e-05	2.66868e-05	2.9931	8.11976	0.028082	7e-06	0.00690468	540.2	505.471	138	100.817	0.307464
0.0153154	0.0307572	0.003315	0.00490889	2.96896	8.04929	0.13103	4e-06	0.034117	110.754	35.9555	138	22.239	-0.256552	-1.88044	158	68	116.347	0.0204029	0.0380687	0.006782	0.00980443	2.55852	5.39182	0.152908	7e-06	0.0427995	107.512	37.561	131	37.065	0.0286709	-1.95008	156	70	113.74	0.00877368	0.0243402	4.55e-05	6.07866e-05	4.12697	17.1268	0.13103	3e-06	0.0257585	109.36	36.5023	137	23.7216	-0.131642
0.0099895	0.0250237	0.0026735	0.00377396	4.15591	17.1244	0.130853	1e-06	0.0267278	103.889	33.5726	126	31.1346	-0.0204492	-1.96848	153	68	109.083	0.0116371	0.0282258	0.0027795	0.00381399	3.83475	14.214	0.139069	2e-06	0.0302456	112.413	37.8785	139	17.7912	-0.213137	-1.94167	159	70	118.492	0.00539433	0.0189765	2.6e-05	3.55824e-05	5.81234	35.1723	0.130853	1e-06	0.0196368	107.81	35.6905	126	37.065	-0.0845776
0.00810586	0.0243741	0.000926	0.00136696	4.44675	19.3636	0.130675	1e-06	0.0254829	102.316	32.5873	126	22.239	0.0103998	-1.98011	141	68	107.293	0.0107049	0.0300073	0.001297	0.00155821	3.86724	14.0768	0.148396	3.6e-05	0.0315292	111.047	37.2929	137	17.7912	-0.170793	-1.93643	164	70	117.003	0.00463019	0.0187656	4.7e-05	6.52344e-05	6.07617	37.5921	0.130675	1e-06	0.0192371	106.07	34.779	126	34.0998	-0.0370386
0.0216311	0.0325144	0.018885	0.0193969	3.00557	8.8065	0.158644	1.7e-05	0.0387752	99.551	33.4048	70	0	0.255577	-1.90062	150	70	104.898	0.0211595	0.0319998	0.01894	0.0194799	3.06652	9.27374	0.15864	2.1e-05	0.0381003	111.275	37.2264	131	37.065	-0.10735	-1.76504	178	70	117.221	0.0107916	0.0250957	4.6e-05	6.37518e-05	4.24534	19.759	0.158634	6e-06	0.0272021	105.53	35.7159	126	69.6822	0.0915147
0.00177393	0.00140664	0.00224	0.00150187	0.344356	-0.866751	0.004807	0.000109	0.00223463	79	27.2895	70	0	1.94447	2.08994	153	62	83.2831	0.000575882	0.00251507	3e-06	2.9652e-06	7.65797	62.631	0.022302	1e-06	0.00256569	1047.29	279.187	1130	0	-2.99124	7.04781	1145	70	1083.45	0.00051898	0.002335	3e-06	2.9652e-06	8.21181	72.8921	0.022302	1e-06	0.00238056	902.05	432.425	1130	0	-1.33662
0.00495705	0.00656881	0.002641	0.000510014	2.0757	3.03908	0.026418	2e-06	0.00816812	122.86	33.8439	138	22.239	-0.841015	-1.15968	153	70	127.332	0.00404988	0.00932115	5e-06	5.9304e-06	2.4113	4.51491	0.038321	1e-06	0.0100877	858.982	458.517	1130	0	-1.05288	-0.898416	1145	70	971.803	0.00230843	0.00506655	2.65e-05	3.78063e-05	3.18594	9.87886	0.026393	1e-06	0.00554455	542.45	503.551	153	123.056	0.310458
0.0129008	0.0100646	0.013727	0.0168156	0.163034	-1.52999	0.028287	0.000961	0.016238	99.92	34.4504	70	0	0.227388	-2.02454	138	70	105.467	0.00405755	0.00817779	1.1e-05	1.18608e-05	1.91333	2.25885	0.028297	3e-06	0.0090801	897.013	433.992	1130	0	-1.29088	-0.322364	1130	70	995.224	0.0032439	0.00746893	1.2e-05	1.33434e-05	2.26364	3.79716	0.028273	3e-06	0.00810863	697.74	511.28	1130	0	-0.327741
0.0128072	0.0106149	0.013133	0.0166407	0.18942	-1.61634	0.027552	0.000377	0.0165247	101.677	35.6645	70	0	0.216918	-1.96556	153	70	107.56	0.0055458	0.0094589	1.9e-05	2.52042e-05	1.45291	0.488042	0.027575	1e-06	0.0109055	816.855	478.667	1130	0	-0.841959	-1.29682	1145	70	945.015	0.00398678	0.00832221	2e-05	2.2239e-05	1.96136	2.34238	0.027528	1e-06	0.00919027	595.15	517.951	153	123.056	0.0692145
0.00661216	0.00713637	0.003213	0.00383993	1.15746	0.195299	0.025517	0.000278	0.00964394	96.5806	32.0258	70	0	0.351314	-1.88761	138	70	101.589	0.00300196	0.0057633	2.1e-05	2.81694e-05	2.27284	4.51536	0.025518	2e-06	0.00646112	786.971	489.104	1130	0	-0.697268	-1.52789	1130	70	924.705	0.00207135	0.00496774	2.4e-05	2.81694e-05	2.93549	8.38077	0.025493	2e-06	0.0053593	572.95	517.309	141.5	106.006	0.151472
0.00768461	0.0104854	0.0028095	0.0040134	1.41937	0.804695	0.038029	1.6e-05	0.0128479	90.5714	30.6128	70	0	0.757069	-1.43478	138	70	95.4299	0.00299188	0.007477	8e-06	8.8956e-06	2.96508	8.3516	0.038027	1e-06	0.00800502	888.819	437.698	1130	0	-1.22236	-0.50375	1145	70	989.403	0.00215475	0.00646838	1.6e-05	2.07564e-05	3.64954	13.3526	0.038003	1e-06	0.00678708	665.31	517.115	1130	0	-0.203515
0.0102216	0.0273149	0.002409	0.00204154	4.19621	18.0154	0.148043	1.6e-05	0.0287493	89.2258	31.7728	70	0	0.866694	-1.26653	138	62	94.542	0.00351849	0.0181751	2e-05	1.77912e-05	7.31342	54.9669	0.148039	7e-06	0.0183828	1019.64	309.302	1130	0	-2.37152	3.72083	1160	137	1064.87	0.00317614	0.0157626	2.05e-05	1.77912e-05	7.99473	68.8882	0.148015	6e-06	0.016002	731.21	503.044	1130	0	-0.456971
0.00353794	0.00666503	0.001333	0.00140328	2.97938	8.03417	0.027822	0.000458	0.00735957	82.75	27.4117	70	0	1.45353	0.132512	138	70	86.9022	0.000691845	0.00340555	1.45e-05	1.11195e-05	8.07857	67.615	0.030574	4e-06	0.00345519	1048.75	273.276	1130	0	-3.00247	7.18197	1153	70	1083.36	0.00058115	0.00286784	1.5e-05	1.18608e-05	8.61821	78.314	0.027807	4e-06	0.00291204	894.19	435.209	1130	0	-1.27843
0.00460566	0.00706306	0.00263	0.000200151	2.50267	5.04607	0.028107	6.9e-05	0.00835956	118.098	31.324	138	0	-0.87816	-1.25774	138	70	122.083	0.00322946	0.00946334	1.5e-05	1.33434e-05	3.028	7.97108	0.042969	5e-06	0.00992302	940.661	400.448	1130	0	-1.59476	0.586177	1130	70	1021.02	0.00190538	0.0050221	2.45e-05	2.74281e-05	4.15132	17.3847	0.028083	5e-06	0.00534787	603.41	509.577	141	105.265	0.0669912
0.00785024	0.0101978	0.002328	0.00330323	1.09243	-0.527717	0.027507	0.0001	0.0126755	89.4286	31.4779	70	0	0.881733	-1.27664	138	70	94.5576	0.00210501	0.00622346	1.3e-05	8.8956e-06	3.34405	10.1394	0.027507	7e-06	0.0065324	987.848	356.182	1130	0	-2.05587	2.27539	1130	70	1049.33	0.00166296	0.00558323	2e-05	1.63086e-05	3.87141	14.153	0.027483	7e-06	0.00579881	799.18	485.196	1130	0	-0.766701
0.0105356	0.0236658	0.002213	0.00251894	2.69889	6.71307	0.103995	1.4e-05	0.0255295	90	32.8807	70	0	0.756144	-1.44252	138	62	95.6235	0.00297768	0.0141594	1e-05	1.18608e-05	5.84766	36.0618	0.103982	1e-06	0.0143712	1064.3	241.795	1130	0	-3.31212	9.16182	1145	141	1091.04	0.00305533	0.0134671	1.4e-05	1.63086e-05	5.72632	34.8961	0.10397	1e-06	0.0137436	781.75	488.948	1130	0	-0.677147
0.000395396	0.00115058	0.0001375	0.000134917	6.56309	50.1424	0.010088	3e-06	0.00121094	85.0417	35.6846	62	0	0.920318	-1.12053	153	62	92.1532	0.00051675	0.000511494	0.000498	0.000609349	0.0382056	-2.31278	0.001071	0.000174	0.000680625	117.75	32.2529	130	8.1543	-0.690204	-1.72105	141	130	121.018	0.00037958	0.0011293	0.0001335	0.000138623	6.70344	52.3474	0.010088	3e-06	0.00118602	86.35	35.9855	62	0	0.829368
0.00173782	0.00252091	0.0009315	0.00120091	3.30381	12.3726	0.013206	2.6e-05	0.00302457	92.5714	31.0453	70	0	0.602706	-1.64585	138	70	97.4621	0.000689083	0.0028715	8.5e-06	5.1891e-06	7.25387	55.0995	0.023778	4e-06	0.00293357	711.125	499.669	1130	0	-0.337619	-1.90371	1130	70	867.122	0.00049614	0.00150915	1.25e-05	9.6369e-06	6.23811	47.5241	0.013186	4e-06	0.00158142	537.93	507.18	138	100.817	0.309999
0.0111566	0.00988105	0.009132	0.0118593	0.415245	-1.38725	0.027634	6.4e-05	0.0147971	98.5161	34.1095	70	0	0.311173	-1.96342	138	70	104.074	0.0050131	0.00862015	3.4e-05	4.15128e-05	1.56006	0.976518	0.027635	6e-06	0.00991773	785.754	488.292	1130	0	-0.6967	-1.52777	1130	70	923.246	0.00345904	0.00750262	2.4e-05	2.2239e-05	2.15784	3.34857	0.02761	6e-06	0.00822748	572.71	515.914	141	105.265	0.151334
0.00970804	0.0109881	0.00228	0.0031913	0.637501	-1.43508	0.027659	0.000255	0.0144897	96.125	34.5786	70	0	0.507866	-1.77448	153	70	101.911	0.0030895	0.0075823	9e-06	1.18608e-05	2.44364	4.42915	0.027659	1e-06	0.00814124	965.224	382.864	1130	0	-1.84243	1.42216	1160	70	1037.45	0.00234825	0.00672407	1.1e-05	1.40847e-05	2.96028	7.33559	0.027635	1e-06	0.00709051	756.64	500.491	1130	0	-0.579045
0.00782635	0.00865456	0.003998	0.00538629	0.961561	-0.446901	0.027119	0.000159	0.0115444	97.9615	33.6672	70	0	0.35701	-1.85677	153	70	103.375	0.00275811	0.00629418	2.1e-05	1.85325e-05	2.54611	5.66545	0.027119	7e-06	0.0068329	891.784	438.164	1130	0	-1.26361	-0.399995	1130	70	992.306	0.00204119	0.00553237	2.25e-05	2.00151e-05	3.12276	9.24408	0.027095	7e-06	0.0058709	685.39	514.12	1130	0	-0.283862
0.0103801	0.0228969	0.003233	0.00433809	3.47488	11.4699	0.104794	7.6e-05	0.024613	83.75	28.5544	70	0	1.47161	0.315188	153	70	88.2533	0.00261872	0.0120969	1.9e-05	1.55673e-05	7.58898	60.7083	0.104799	7e-06	0.012303	1001.29	339.736	1130	0	-2.2256	3.01008	1145	70	1056.67	0.00209498	0.0108522	2e-05	1.63086e-05	8.54295	77.2466	0.104774	7e-06	0.0109992	817.78	477.829	1130	0	-0.862609
0.00330982	0.00556474	0.001228	0.00159676	2.15949	3.49995	0.019469	0.000151	0.00625349	85.4545	27.8868	70	0	1.11927	-0.621779	138	70	89.4956	0.000408764	0.00211225	7e-06	5.9304e-06	8.19089	70.1432	0.019376	2e-06	0.00213976	1106.72	154.46	1130	0	-6.34099	38.6671	1130	70	1117.33	0.00036706	0.00199082	8e-06	7.413e-06	8.76221	80.2127	0.019376	2e-06	0.00201456	994.38	352.739	1130	0	-2.17064
0.00952573	0.0110357	0.003024	0.00435662	0.709576	-1.31223	0.028436	5.3e-05	0.0143872	94.7273	33.4809	70	0	0.528734	-1.79597	138	70	100.216	0.00268844	0.00718723	9e-06	2.9652e-06	2.74238	6.09259	0.028448	7e-06	0.00763032	971.5	374.57	1130	0	-1.89137	1.61393	1130	70	1040.34	0.00209698	0.00642932	2e-05	1.92738e-05	3.23796	9.1834	0.028428	7e-06	0.00673202	778.61	492.553	1130	0	-0.671661
0.0079247	0.0081456	0.004324	0.00517427	1.10886	0.231176	0.030158	5.3e-05	0.0112757	96.1818	33.2279	70	0	0.456704	-1.79302	146	70	101.595	0.00390246	0.00693731	2.1e-05	2.07564e-05	2.03961	3.52479	0.030159	7e-06	0.00791437	749.925	497.521	1130	0	-0.526079	-1.73335	1130	70	897.898	0.00261515	0.00594455	2.5e-05	2.52042e-05	2.72182	7.19657	0.030134	7e-06	0.0064671	534.19	510.709	141	105.265	0.306772
0.00779992	0.00810888	0.004017	0.00512238	0.914444	-0.492208	0.02681	0.000302	0.0111338	91.4	32.1662	70	0	0.788377	-1.34069	153	70	96.6811	0.00261113	0.00589618	8e-06	8.8956e-06	2.55343	5.81038	0.026809	1e-06	0.00641244	847.76	456.614	1130	0	-0.973379	-1.04975	1130	70	961.464	0.00196742	0.00520852	1.35e-05	1.70499e-05	3.10102	9.22205	0.026786	1e-06	0.0055433	658.67	514.242	1130	0	-0.168837
0.000408523	0.000647012	0.000136	0.000133434	2.16301	3.83156	0.002562	4e-06	0.000758948	80.7273	31.5642	62	0	1.22716	-0.460799	138	62	86.5479	0.000231179	0.00054339	7e-06	2.9652e-06	2.49295	5.72106	0.002555	4e-06	0.000586041	1041.89	284.268	1130	0	-2.81571	6.06467	1130	137	1079.31	0.0001948	0.000428562	1.4e-05	1.33434e-05	3.13319	10.5571	0.002546	4e-06	0.000468803	618.98	524.652	1130	0	-0.0468269
0.0129588	0.0171222	0.002709	0.0037154	1.42387	0.978236	0.060606	0.000203	0.0212519	78.871	23.6879	70	0	2.20036	3.12111	153	70	82.2414	0.00584416	0.0130854	2.2e-05	2.2239e-05	2.67197	6.73928	0.060607	7e-06	0.0142443	878.362	434.931	1130	0	-1.14737	-0.674703	1130	70	978.746	0.00403427	0.0111727	2.35e-05	2.2239e-05	3.3995	11.6947	0.0606	4e-06	0.0118261	630.52	517.885	1061.5	101.558	-0.0813542
0.0024638	0.0142874	0.000107	0.000157156	8.32242	71.0707	0.130427	0	0.0144171	98.7931	35.8385	70	2.9652	0.325207	-1.86946	153	68	105.022	0.0169032	0.0384251	0.001761	0.00208898	2.42339	4.84601	0.138922	0.000102	0.0406033	113	43.3839	137	65.2344	0.118703	-1.79013	181	70	120.442	0.00219742	0.0133414	9.45e-05	0.000137882	8.94572	82.399	0.130401	0	0.0134552	100.64	36.9721	70	2.9652	0.33199
0.00880637	0.0121296	0.0021785	0.00268276	1.56087	1.97995	0.04785	0.000173	0.0147834	84.7917	29.587	70	0	1.38094	-0.0303851	153	70	89.6021	0.00279024	0.00787126	1e-05	1.33434e-05	3.55524	13.9605	0.047802	1e-06	0.00830222	984.145	357.915	1130	0	-1.99537	2.03522	1138	70	1046.4	0.00213115	0.00694846	1.6e-05	2.07564e-05	4.19215	19.7563	0.047802	1e-06	0.00723464	768.3	496.259	1130	0	-0.627719
0.000733588	0.00110073	0.000163	8.1543e-05	1.67884	1.77393	0.00465	6.9e-05	0.00131377	75.1569	28.3791	62	0	1.82207	1.444	153	62	80.238	0.000275082	0.000757475	9e-06	4.4478e-06	4.17957	20.0751	0.004644	5e-06	0.000798579	992.449	343.321	1130	0	-2.03888	2.28286	1130	70	1049.01	0.0003817	0.000828497	9.6e-05	0.000129727	2.88222	8.20527	0.004623	5e-06	0.000908426	524.63	519.569	138	112.678	0.301664
0.007319	0.00899282	0.002642	0.00196296	1.22992	-0.175373	0.027507	0.00049	0.0115288	119.887	31.8866	138	0	-0.881686	-1.14983	153	70	123.977	0.00806319	0.0122329	0.000901	0.00132396	1.21653	-0.0452078	0.042364	7e-06	0.0145422	611.021	516.584	440	548.562	0.0125793	-2.01574	1130	70	796.573	0.00388455	0.00746409	0.000717	0.00105116	2.15889	3.23485	0.027499	4e-06	0.00838124	350.72	430.375	138	100.817	1.23019
0.0166684	0.00972141	0.017059	0.0143234	-0.239598	-1.43526	0.028458	0.000229	0.019244	116.128	33.7508	138	0	-0.601749	-1.58967	153	70	120.833	0.0153052	0.0104784	0.016286	0.015468	-0.134299	-1.54828	0.028458	7e-06	0.0184926	173.491	278.054	70	0	3.04061	7.58039	1130	70	325.506	0.00811177	0.0107806	4.9e-05	6.44931e-05	0.872282	-0.931238	0.028434	5e-06	0.0134484	146.53	204.858	134	94.8864	4.40073
0.00745776	0.00779208	0.003284	0.00425803	0.937103	-0.482019	0.026078	7e-06	0.0106884	96.8966	32.7571	70	0	0.361189	-1.89971	138	70	102.103	0.00293538	0.00620674	1e-05	1.03782e-05	2.25026	3.96227	0.026084	2e-06	0.00682623	855.155	458.39	1130	0	-1.03442	-0.933026	1130	70	968.737	0.00216298	0.00532904	1e-05	1.03782e-05	2.85108	7.49277	0.02607	2e-06	0.00572653	635.26	518.125	1130	0	-0.0854996
0.00827933	0.00857867	0.004452	0.00497264	1.087	-0.0959757	0.027463	1.6e-05	0.0118284	97.9394	33.5717	70	0	0.384405	-1.78124	153	70	103.368	0.00407873	0.0072793	6e-05	8.30256e-05	2.03139	3.20914	0.027476	4e-06	0.00829659	746.94	500.813	1130	0	-0.519679	-1.74647	1130	70	897.213	0.00273275	0.00623761	2.5e-05	2.29803e-05	2.71497	6.80509	0.027451	4e-06	0.00678135	532.77	511.51	141	105.265	0.310899
0.00235105	0.00506226	0.0011885	0.00109193	3.81467	13.8718	0.024567	4e-06	0.00547623	86.1364	30.5946	70	0	1.24682	-0.401799	153	70	91.1754	0.000678231	0.00283462	1.05e-05	6.6717e-06	7.6531	61.2354	0.024524	5e-06	0.0028969	1002.55	334.863	1130	0	-2.19104	2.85573	1130	70	1056.32	0.00052923	0.00251374	1.3e-05	1.03782e-05	8.73071	80.0644	0.024524	4e-06	0.00255651	800.94	482.682	1130	0	-0.767593
0.00803932	0.00985722	0.002653	0.00213717	1.15229	-0.411678	0.029308	1e-06	0.0126619	128.591	28.6088	138	0	-1.3912	0.35112	159	70	131.688	0.015606	0.0134914	0.0131095	0.0191211	0.0948555	-1.73103	0.038348	1.8e-05	0.020499	185.853	300.213	70	0	2.70817	5.64531	1130	70	349.311	0.00530628	0.00884828	0.0025325	0.00371762	1.7416	1.42877	0.029295	1e-06	0.0102794	148.06	176.983	138	4.4478	5.09535
0.00790603	0.00876166	0.004468	0.00626992	1.05744	-0.134718	0.027101	1.3e-05	0.0117053	107.147	36.1714	126	40.0302	-0.0151202	-1.9346	153	70	112.918	0.00382444	0.00727854	1.75e-05	1.70499e-05	2.11606	3.57255	0.027173	5e-06	0.00817318	757.47	497.994	1130	0	-0.564924	-1.69234	1145	70	904.434	0.00268805	0.00629104	2e-05	1.92738e-05	2.69848	6.67495	0.027092	5e-06	0.00681227	536.36	509.043	151	120.091	0.307602
0.00953167	0.00898871	0.006783	0.00758498	0.709426	-0.97323	0.02728	0.000172	0.0129868	95.9259	32.0839	70	0	0.394013	-1.86624	138	70	100.961	0.00359652	0.00709222	9e-06	1.03782e-05	2.11031	3.34688	0.02728	2e-06	0.00790857	808.493	480.526	1130	0	-0.784724	-1.39451	1161	70	938.831	0.00262567	0.00625094	1.3e-05	1.4826e-05	2.65945	6.19585	0.027273	2e-06	0.00675112	616.1	518.932	649	753.161	-0.00587969
0.000334317	0.000662464	5e-06	1.4826e-06	2.62923	8.32453	0.00354	4e-06	0.000737097	133.467	17.1053	138	0	-3.3879	9.63935	138	70	134.54	0.0002666	0.000683574	7e-06	1.4826e-06	3.03699	9.68484	0.003432	5e-06	0.000725718	1078.9	225.741	1130	0	-3.98522	14.2687	1130	146	1101.69	0.00022449	0.000520941	6e-06	2.9652e-06	3.20002	13.4203	0.003432	4e-06	0.000564855	511.64	486.763	138	0	0.484171
0.00305848	0.00551783	0.001213	0.00100224	3.1717	10.088	0.026389	0.00048	0.00621152	84.8	30.7029	70	0	1.53873	0.64241	168	70	89.9778	0.00101119	0.00381494	1.3e-05	1.03782e-05	5.33124	29.3324	0.026335	4e-06	0.00392201	1035.48	295.093	1130	0	-2.74569	5.63179	1130	70	1076.17	0.00076462	0.00301188	1.7e-05	1.63086e-05	6.77292	51.1561	0.026335	4e-06	0.00309279	797.81	486.304	1130	0	-0.765131
0.00549515	0.00785179	0.002656	0.000790226	1.84772	1.97391	0.027408	5e-05	0.00948573	113.727	33.6668	138	0	-0.521517	-1.74531	153	70	118.461	0.00273015	0.00815971	7e-06	5.9304e-06	3.27078	9.74055	0.039595	2e-06	0.00854639	960.776	385.041	1130	0	-1.77949	1.19662	1130	70	1033.99	0.00183695	0.00514681	9e-06	8.8956e-06	3.83402	14.3498	0.027383	2e-06	0.00544051	681.25	509.356	1130	0	-0.244546
0.00924103	0.0105102	0.002459	0.00364571	0.775243	-1.09691	0.027379	7e-06	0.0138583	96.3103	34.3585	70	0	0.492181	-1.78358	153	70	102.056	0.00341677	0.00794166	8e-06	1.03782e-05	2.46077	4.87676	0.033545	1e-06	0.00859395	868.451	452.359	1130	0	-1.11465	-0.759856	1130	70	977.729	0.00268012	0.00693477	8e-06	1.03782e-05	2.73741	6.22871	0.027355	1e-06	0.00740224	644.53	518.67	1130	0	-0.124571
0.00837906	0.00915291	0.00381	0.00391851	1.00893	-0.671596	0.026348	5.1e-05	0.0122997	99.6452	33.5684	70	0	0.247326	-1.91672	153	70	104.974	0.00406865	0.00730476	4.4e-05	5.48562e-05	1.95218	2.61994	0.026348	7e-06	0.00831505	727.986	505.61	1130	0	-0.442107	-1.82204	1130	70	884.251	0.00280737	0.00629356	2.5e-05	2.59455e-05	2.61092	5.89857	0.026324	7e-06	0.00686251	533.2	511.113	141.5	106.006	0.311198
0.00628424	0.00845635	0.001974	0.00233954	1.39106	0.539769	0.027168	1.6e-05	0.0104324	96.4242	35.8687	70	0	0.601369	-1.60953	153	70	102.69	0.0031209	0.00667284	2.2e-05	2.2239e-05	2.48651	5.22179	0.027172	6e-06	0.00732135	840.716	463.869	1130	0	-0.947172	-1.10705	1130	70	958.523	0.002091	0.00563682	2.4e-05	2.29803e-05	3.24904	9.98263	0.027152	6e-06	0.00598567	595.1	517.287	180	163.086	0.070076
0.00164424	0.00387919	0.000609	0.000896973	3.95308	15.9177	0.020379	4e-06	0.00415124	99.4828	35.9053	70	0	0.364834	-1.88207	153	70	105.554	0.000654479	0.00249375	1.1e-05	8.8956e-06	6.5042	45.336	0.019673	1e-06	0.00256116	1015.11	320.38	1130	0	-2.39731	3.82544	1130	70	1063.79	0.00047686	0.00211553	1.15e-05	1.03782e-05	7.80192	65.8255	0.019673	1e-06	0.00215826	749.58	497.299	1130	0	-0.535191
0.00635958	0.00860334	0.00258	0.00234103	1.52312	0.848251	0.028184	0.00019	0.0105933	105.03	34.5113	138	0	-0.0578988	-2.05623	138	70	110.392	0.00269143	0.0074425	2e-05	1.92738e-05	3.35994	11.2985	0.040368	1e-06	0.0078618	963.239	380.506	1130	0	-1.79833	1.28839	1130	70	1034.63	0.00209874	0.00571271	2.35e-05	2.52042e-05	3.41209	11.0567	0.028178	1e-06	0.00605916	680.03	511.271	1130	0	-0.249654
0.00618619	0.0084819	0.0026665	0.00174799	1.71356	1.38293	0.027821	1.4e-05	0.0104163	123.333	32.6748	138	0	-0.936061	-0.979703	153	70	127.489	0.00445197	0.00968399	2.1e-05	1.92738e-05	2.33603	4.6622	0.043856	7e-06	0.0105822	848.103	462.284	1130	0	-0.996837	-1.00038	1130	70	964.003	0.00259843	0.00591045	2.65e-05	2.89107e-05	3.04161	8.57098	0.027806	7e-06	0.00642931	543.7	502.731	153	123.056	0.304717
0.00970093	0.0103599	0.006598	0.0087251	0.667015	-1.19043	0.029405	9.6e-05	0.0140521	95.7407	34.3148	70	0	0.528897	-1.74677	153	70	101.49	0.00363566	0.00778566	1.1e-05	1.33434e-05	2.16692	3.35991	0.029409	2e-06	0.00854425	852.082	456.787	1130	0	-1.00891	-0.975851	1130	70	965.318	0.00265411	0.00682319	1.75e-05	2.29803e-05	2.72888	6.29504	0.029384	2e-06	0.00728935	647.87	515.701	1130	0	-0.130433
0.00914956	0.0103425	0.003123	0.00434105	0.846349	-0.991531	0.027735	0.000195	0.0136529	97.32	34.3738	70	0	0.422412	-1.83809	153	70	102.983	0.00330767	0.00734609	1.5e-05	1.63086e-05	2.3954	4.61057	0.027735	1e-06	0.00801163	898.093	432.389	1130	0	-1.29638	-0.302243	1130	70	995.51	0.00248075	0.00648702	2e-05	2.00151e-05	2.94645	7.77062	0.027711	1e-06	0.00691482	697.9	511.353	1130	0	-0.330226
0.00603568	0.00719687	0.003188	0.00408753	1.60319	1.82963	0.027437	6e-06	0.00931133	92.6765	31.541	70	0	0.662348	-1.49793	153	70	97.7471	0.00312959	0.00594691	5.85e-05	8.59908e-05	2.52209	6.28032	0.027439	1e-06	0.00668014	807.242	478.403	1130	0	-0.778224	-1.39666	1161	70	936.505	0.00206553	0.00503737	2.1e-05	2.66868e-05	3.28949	11.4313	0.027415	1e-06	0.00542105	564.29	516.078	146.5	113.419	0.185763
0.008826	0.0107583	0.003663	0.00470874	1.54876	2.13577	0.045142	5.4e-05	0.0137807	95.2581	32.6721	70	0	0.507931	-1.70387	153	70	100.534	0.00396593	0.00839724	2.7e-05	2.81694e-05	2.72652	8.07715	0.0451	7e-06	0.00923148	809.333	474.709	1130	0	-0.790407	-1.3633	1130	70	936.538	0.00273649	0.0071914	2.5e-05	2.2239e-05	3.45211	13.4096	0.0451	7e-06	0.00766077	587.97	515.052	155	126.021	0.0977637
0.0109214	0.0138918	0.004135	0.00573321	2.0184	4.8943	0.064262	0.000268	0.0174815	76.6207	19.922	70	0	2.50915	4.52667	138	70	79.0818	0.00447727	0.0103011	9e-06	1.33434e-05	3.41668	14.4701	0.064245	1e-06	0.0111653	852.155	447.985	1130	0	-0.96501	-1.06624	1130	70	961.266	0.0031791	0.00889386	1.05e-05	1.40847e-05	4.16624	21.6304	0.064237	1e-06	0.009403	627.25	516.822	1130	0	-0.0530916
0.0018012	0.00959554	0.000166	0.000149001	7.49529	56.2108	0.077665	6e-06	0.00969142	73.0909	26.0914	62	0	2.04003	2.24839	138	62	77.5418	0.0001515	0.000410732	1e-05	4.4478e-06	2.7667	6.32073	0.001667	7e-06	0.000432078	1105.44	143.201	1130	0	-5.32654	27.1739	1130	295	1114.41	0.00118963	0.0078213	6.95e-05	9.04386e-05	9.36356	88.4267	0.077665	6e-06	0.00787249	424.09	498.851	62	0	0.701444
0.000241361	0.000412208	0.000149	0.000106747	4.47526	24.579	0.003047	3e-06	0.000475525	77.6747	31.2071	62	0	1.5441	0.46164	153	62	83.6391	0.000553882	0.00094594	1.7e-05	2.2239e-05	1.91843	3.23353	0.003563	6e-06	0.00107189	772.353	499.57	1130	0	-0.566724	-1.76632	1130	70	911.821	0.00021691	0.000386132	0.000134	0.000134917	4.20164	21.4495	0.002831	3e-06	0.000441199	195.77	331.543	62	0	2.41564
0.00386205	0.00588446	0.001382	0.00140476	1.81082	1.75764	0.019588	0.000276	0.00692592	94.3636	36.7547	70	0	0.767848	-1.41969	153	70	100.965	0.00146074	0.00488084	1.25e-05	8.8956e-06	4.02035	15.4989	0.025812	5e-06	0.00506468	1023.73	311.867	1130	0	-2.56927	4.694	1130	70	1069.6	0.00113938	0.00400688	1.4e-05	1.03782e-05	4.56559	20.9404	0.025812	5e-06	0.00414641	819.27	475.022	1130	0	-0.863883
0.00412079	0.00536383	0.00263	0.00224614	1.52589	0.798199	0.016788	6.7e-05	0.00661033	108.857	34.9216	138	0	-0.258305	-2.0659	138	70	113.94	0.000429907	0.002683	1e-05	2.9652e-06	8.68177	75.7504	0.024769	7e-06	0.00270177	1103.97	160.992	1130	0	-6.15893	36.5693	1130	70	1115.51	0.00057814	0.00233614	1e-05	4.4478e-06	6.02168	37.2794	0.016788	7e-06	0.00239525	964.65	377.945	1130	0	-1.82868
0.00974817	0.0100651	0.003427	0.00508087	0.573289	-1.3482	0.027973	0.000101	0.0138867	100.207	36.8815	70	0	0.37931	-1.85297	153	70	106.559	0.00362859	0.00762797	2.1e-05	1.92738e-05	2.0624	2.88731	0.027972	7e-06	0.00839839	909.479	426.014	1130	0	-1.38561	-0.0684443	1145	70	1003.04	0.0028445	0.00694056	2.5e-05	2.37216e-05	2.49231	4.89537	0.027948	7e-06	0.00746865	674.79	514.704	1130	0	-0.242761
0.0105299	0.00997687	0.0070555	0.00981333	0.494749	-1.31372	0.027607	1.6e-05	0.0143981	103.562	36.5425	70	0	0.159129	-1.97848	153	70	109.63	0.00495654	0.00977726	2.25e-05	2.44629e-05	2.57404	7.82156	0.053759	6e-06	0.0108975	806.25	475.679	1130	0	-0.781749	-1.36859	1130	70	934.335	0.00337045	0.00743896	2.4e-05	2.14977e-05	2.20794	3.59208	0.027583	6e-06	0.00813294	581.39	511.938	153	123.056	0.128795
0.00880559	0.00918263	0.004502	0.00613203	0.617865	-1.19602	0.026733	0.000264	0.0125991	93.7778	34.4633	70	0	0.704682	-1.50015	153	70	99.6895	0.00328063	0.00697024	9e-06	1.18608e-05	2.11098	3.16461	0.026735	1e-06	0.00766037	908.986	422.786	1130	0	-1.36068	-0.117395	1145	70	1001.28	0.00239493	0.00611473	9e-06	1.18608e-05	2.66774	6.01424	0.026726	1e-06	0.00653848	688.88	512.464	1130	0	-0.295329
0.00750963	0.0077886	0.0045385	0.00602084	1.09467	0.110251	0.027232	6.7e-05	0.0107313	92.7188	32.0224	70	0	0.649785	-1.59979	141	70	97.9293	0.00353368	0.006501	2.4e-05	3.48411e-05	2.10767	3.75203	0.027205	1e-06	0.0073572	795.074	480.801	1130	0	-0.738079	-1.46096	1130	70	927.314	0.00240314	0.0055902	2.2e-05	2.14977e-05	2.77642	7.4192	0.027182	1e-06	0.00605912	570.32	514.972	142	106.747	0.154195
0.0156329	0.00981653	0.015113	0.0150766	-0.138628	-1.46131	0.028115	0.000122	0.0183924	110.872	34.6913	138	0	-0.321587	-1.89668	153	70	116.04	0.010036	0.01084	0.006499	0.00962207	0.535812	-1.35798	0.02812	7e-06	0.0147071	535.934	516.939	141	105.265	0.28351	-1.94112	1130	70	741.668	0.0061222	0.00975438	2.5e-05	2.66868e-05	1.2793	0.0255593	0.028095	4e-06	0.0114751	370.16	453.69	138	100.817	1.06278
0.00814758	0.00927098	0.002422	0.00344408	1.01249	-0.42757	0.027704	9.7e-05	0.0122077	97.6538	35.8742	70	0	0.481324	-1.78537	153	70	103.797	0.0028633	0.00668638	1.1e-05	8.1543e-06	2.60956	5.92337	0.027706	6e-06	0.00723201	911.351	420.619	1130	0	-1.37409	-0.0813465	1130	70	1002.54	0.00211906	0.00587434	1.5e-05	1.11195e-05	3.19284	9.60541	0.027698	6e-06	0.00621717	699.79	509.369	1130	0	-0.333142
0.00868476	0.00961995	0.003775	0.00507791	0.876833	-0.812413	0.027838	8e-06	0.0128516	98.2121	33.4998	70	0	0.312319	-1.93774	141	70	103.604	0.00387404	0.00748635	2.3e-05	3.40998e-05	2.05108	2.98551	0.027837	7e-06	0.00837957	749.104	498.396	1130	0	-0.524033	-1.73748	1130	70	897.691	0.00286618	0.00681937	2.4e-05	2.2239e-05	2.58923	5.56858	0.027814	7e-06	0.00736571	534.31	510.47	138	100.817	0.308076
0.00700852	0.00815971	0.002689	0.00299485	1.22004	0.147265	0.027446	0.000194	0.0106622	95.7879	32.6533	70	0	0.443117	-1.82456	141	70	101.041	0.00361716	0.00672961	0.000238	0.000351376	2.1355	3.66022	0.02745	1e-06	0.00759576	748.478	499.252	1130	0	-0.524421	-1.73665	1130	70	897.636	0.0024235	0.0057477	2e-05	2.81694e-05	2.8361	7.51007	0.027426	1e-06	0.0062112	533.09	511.521	139.5	103.041	0.308052
0.00767567	0.0094306	0.003056	0.00375987	1.26905	0.529514	0.033905	7e-06	0.0120232	93.4074	31.3139	70	0	0.545811	-1.71566	138	70	98.332	0.00286601	0.00676378	2.1e-05	2.2239e-05	2.82433	7.70782	0.033842	5e-06	0.00730316	901.589	430.011	1130	0	-1.32666	-0.223937	1154	70	997.617	0.00209244	0.00590161	2.05e-05	2.00151e-05	3.45945	12.1863	0.033842	5e-06	0.0062337	683.38	514.563	1130	0	-0.280076
0.00800954	0.00902051	0.0031845	0.00367462	1.07124	-0.311086	0.027445	1.7e-05	0.0119328	93.7692	33.5384	70	0	0.649985	-1.57874	153	70	99.3692	0.00281034	0.00652489	1.9e-05	1.77912e-05	2.66705	6.25601	0.027464	6e-06	0.00706377	919.297	415.228	1130	0	-1.44567	0.111971	1130	70	1007.57	0.0020983	0.00572501	2.1e-05	1.92738e-05	3.25138	10.0307	0.027432	6e-06	0.00607049	704.66	509.767	1130	0	-0.362418
0.0119655	0.0287518	0.0025	0.00244777	3.50862	11.6413	0.130878	0.000532	0.0304714	69.8	0.615587	70	0	-2.46919	4.32028	70	68	69.8026	0.00299964	0.0160018	7e-06	7.413e-06	7.86885	64.0675	0.139931	1e-06	0.016182	1008.01	324.933	1130	0	-2.22936	3.01564	1130	131	1058.47	0.00239988	0.0134761	8e-06	8.8956e-06	8.72376	79.6913	0.130878	1e-06	0.0136216	820.37	475.934	1130	0	-0.867439
0.00176701	0.0110443	0.000104	0.000111936	6.70681	44.8539	0.087055	0	0.011124	86.4889	32.8843	68	0	1.23576	-0.364058	158	68	92.4645	2.78e-05	6.00422e-05	9e-06	2.2239e-06	2.24357	3.46923	0.000198	7e-06	6.3383e-05	1126.4	11.3842	1130	0	-2.27684	3.57	1130	1094	1126.45	0.00159127	0.0104851	9.55e-05	0.00012528	7.10373	50.4935	0.087055	0	0.0105532	190.48	315.11	68	0	2.58052
0.00438069	0.0186601	0.000596	0.000882147	6.30585	39.6358	0.130532	0	0.0189811	127.898	26.5536	138	0	-1.6411	0.991532	158	68	130.57	0.00422155	0.0208213	3e-06	1.4826e-06	6.03319	37.2453	0.14429	2e-06	0.021044	948.608	394.326	1130	0	-1.65492	0.768845	1130	70	1025.82	0.00216313	0.0131741	4e-06	2.9652e-06	9.26692	87.1661	0.130532	0	0.0132853	546.46	498.897	138	100.817	0.312814
0.0137723	0.0325548	0.002413	0.0035701	3.0309	8.0107	0.130653	0	0.0350135	108.422	35.6737	138	22.239	-0.183078	-1.9545	153	68	114.016	0.00844396	0.0259389	1.8e-05	2.37216e-05	4.1706	17.2203	0.137587	5e-06	0.0270535	663.927	515.855	1130	0	-0.184318	-1.99265	1130	70	837.895	0.00620696	0.0227618	2e-05	2.2239e-05	4.89214	23.6357	0.130653	0	0.0234828	413.95	472.082	138	100.817	0.846772
0.0142739	0.0196039	0.008479	0.0125613	3.82734	20.1502	0.130663	4e-06	0.0241027	115.333	34.102	138	0	-0.559228	-1.64641	153	68	120.18	0.016683	0.0216722	0.014021	0.0178186	3.96315	20.2515	0.140479	2.2e-05	0.0271623	100.913	38.0204	70	0	0.473509	-1.6009	178	70	107.692	0.00770793	0.0160185	2.8e-05	3.40998e-05	4.74986	32.0933	0.130663	4e-06	0.0177042	108.7	36.4942	137	25.9455	-0.0616269
0.0104686	0.00774541	0.0091285	0.00870434	0.589612	-0.672094	0.027985	0.000632	0.0129763	105.8	33.707	126	25.9455	-0.0998324	-1.95823	153	70	110.937	0.0105192	0.00768331	0.0091655	0.00861094	0.607553	-0.648975	0.027989	0.000599	0.012981	102.88	36.3215	70	0	0.212443	-1.91031	163	70	108.982	0.00527064	0.00754067	0.000347	0.000510756	1.38005	0.859172	0.027977	5e-06	0.00916911	104.34	34.8921	98	41.5128	0.0655671
0.00850228	0.0130629	0.002587	0.00355972	2.40415	6.04233	0.058609	0.000186	0.0153656	89.16	31.363	70	0	0.9228	-1.18977	141	70	94.3069	0.002843	0.00844836	7e-06	7.413e-06	4.56956	24.2572	0.058589	1e-06	0.00886034	953.613	388.577	1130	0	-1.70606	0.945467	1130	70	1028.76	0.00213225	0.00740482	8e-06	8.8956e-06	5.36028	33.6428	0.058589	1e-06	0.00767004	737.5	504.61	1130	0	-0.495334
0.00339571	0.0123875	0.000164	0.000112678	4.71329	22.1279	0.073899	5e-06	0.0127523	73.3846	26.2224	62	0	2.00974	2.13165	138	62	77.861	0.00317986	0.0116152	6e-06	4.4478e-06	4.28607	18.885	0.064095	3e-06	0.0118815	1018.94	313.797	1130	0	-2.32471	3.5133	1130	137	1064.85	0.00221004	0.0100849	0.000108	0.000151225	6.01307	36.9107	0.073899	3e-06	0.0102748	404.33	489.612	70	11.8608	0.799823
0.00649131	0.0100074	0.001792	0.00187845	1.11578	-0.766862	0.024683	0.00029	0.0116009	101.385	35.2835	70	0	0.136846	-2.12764	138	70	106.902	0.00103371	0.00462003	2e-06	1.4826e-06	4.99223	23.6043	0.027768	1e-06	0.00470828	1024.23	313.527	1130	0	-2.56983	4.67945	1130	70	1070.61	0.00089933	0.00407675	3e-06	2.9652e-06	5.30675	26.8583	0.024221	1e-06	0.00415482	904.26	427.593	1130	0	-1.33815
0.016071	0.0100845	0.017144	0.0147519	-0.236909	-1.517	0.028828	0.000424	0.0189134	114.2	35.2243	138	0	-0.414197	-1.75248	158	70	119.394	0.0133837	0.010925	0.015222	0.0176711	0.0425146	-1.63591	0.028805	7e-06	0.0172136	320.618	433.383	70	0	1.30867	-0.262766	1145	70	535.912	0.00736102	0.0102883	3.75e-05	4.74432e-05	1.02959	-0.586789	0.028788	4e-06	0.0126085	227.73	337.122	137	99.3342	2.25606
0.00896604	0.00964277	0.004415	0.00641224	0.876142	-0.737346	0.029412	8e-06	0.0130127	99.1739	34.1077	70	0	0.260696	-1.99845	141	70	104.634	0.00270934	0.00661817	9e-06	1.03782e-05	2.73854	6.62259	0.029398	1e-06	0.00711139	919	416.434	1130	0	-1.43821	0.0998018	1130	70	1007.83	0.00208619	0.00590259	1e-05	1.18608e-05	3.25532	9.98458	0.029388	1e-06	0.00623252	730.44	503.608	1130	0	-0.458781
0.00710817	0.00825548	0.00373	0.00393037	1.193	0.0152094	0.027967	9e-06	0.0107856	94.5517	32.1376	70	0	0.501849	-1.77216	138	70	99.6857	0.00290318	0.00628597	2.1e-05	2.37216e-05	2.52523	5.51713	0.027966	2e-06	0.0068837	872.113	447.451	1130	0	-1.13216	-0.703082	1130	70	978.761	0.00206141	0.00544309	2.05e-05	1.85325e-05	3.17545	9.57241	0.027943	2e-06	0.00579486	646.62	517.302	1130	0	-0.132434
0.00735478	0.00715457	0.0043505	0.00521949	0.842205	-0.565388	0.025578	8.3e-05	0.0101824	96.5938	33.017	70	0	0.426957	-1.78686	153	70	101.914	0.00346169	0.00611079	3.05e-05	3.48411e-05	1.86224	2.44457	0.025578	7e-06	0.00698398	746.515	494.087	1130	0	-0.505565	-1.73834	1130	70	893.205	0.00235395	0.00527089	2.5e-05	2.37216e-05	2.50508	5.5383	0.025554	6e-06	0.00574852	538.54	508.328	141.5	106.006	0.29414
0.00886012	0.00930009	0.004213	0.00545449	0.971288	-0.372088	0.031852	0.000309	0.0127425	97.4848	32.7263	70	0	0.327841	-1.90833	141	70	102.674	0.00436431	0.00785723	0.000237	0.000340998	1.94605	2.75871	0.031803	7e-06	0.00893655	750.433	497.535	1130	0	-0.532349	-1.72222	1130	70	898.33	0.00292409	0.00673103	2.5e-05	2.52042e-05	2.62605	6.17926	0.031803	6e-06	0.00730781	534.96	510.48	141	105.265	0.303017
0.00907684	0.0293188	0.001658	0.00130321	4.43705	19.6486	0.159856	1.7e-05	0.0302366	89.1935	33.0236	70	0	0.879708	-1.19362	153	62	94.9256	0.00299826	0.0193508	1e-05	1.18608e-05	7.72691	59.5714	0.159849	1e-06	0.0194427	1064.09	240.059	1130	0	-3.28071	9.02299	1153	137	1090.45	0.00281393	0.0166778	1.55e-05	1.70499e-05	8.5265	76.0232	0.159832	1e-06	0.0168311	761.87	495.239	1130	0	-0.590715
0.000523326	0.00128457	0.0001415	6.52344e-05	5.28839	33.6993	0.010067	4e-06	0.00138015	74.2326	27.1664	62	0	1.88563	1.62003	138	62	78.9931	0.000948357	0.0011861	0.0010025	0.00145072	1.4788	1.79044	0.004299	7e-06	0.00148517	628.714	520.502	635.5	733.146	-0.00311405	-2.13351	1130	131	804.271	0.00045006	0.00120105	0.00013	0.000136399	5.72752	39.6547	0.010067	4e-06	0.00127697	151.86	271.294	62	0	3.2547
0.00433821	0.00678296	0.002634	0.00128319	2.51091	4.95022	0.027056	0.000234	0.00798331	117.238	32.0638	138	0	-0.783357	-1.3987	150	70	121.443	0.00315162	0.00961408	9e-06	1.03782e-05	3.25592	9.2144	0.044075	1e-06	0.0100384	915.569	421.392	1130	0	-1.4159	0.0188723	1130	70	1006.37	0.00182812	0.00485657	2.5e-05	3.40998e-05	4.12515	16.8721	0.027031	1e-06	0.00516647	580.27	509.398	139.5	103.041	0.150819
0.00759725	0.00921677	0.0018905	0.00242479	0.992893	-0.493397	0.027997	0.000253	0.0118166	90.5	33.1969	70	0	0.936205	-1.1005	153	70	96.1921	0.00298179	0.00679075	2.05e-05	2.00151e-05	2.44986	4.96862	0.027996	7e-06	0.00737325	915.042	420.239	1130	0	-1.41078	0.000704174	1130	70	1005.71	0.00214689	0.00589579	2.4e-05	2.2239e-05	3.0706	8.67786	0.027972	7e-06	0.00624675	684.17	515.169	1130	0	-0.283674
0.00961055	0.0109863	0.002966	0.00343444	0.758902	-1.29247	0.029028	0.00032	0.0144075	94.7273	33.4809	70	0	0.528734	-1.79597	138	70	100.216	0.00272437	0.00719028	1e-05	1.33434e-05	2.77792	6.2553	0.029028	1e-06	0.00764588	970.641	376.395	1130	0	-1.88726	1.5918	1130	70	1040.19	0.00212501	0.0064366	1.3e-05	1.63086e-05	3.2757	9.38821	0.029004	1e-06	0.00674768	777.94	493.37	1130	0	-0.670235
0.00600115	0.00669608	0.0035765	0.00431214	1.54359	2.00709	0.026032	1.6e-05	0.0089181	101.824	37.183	70	0	0.353231	-1.77153	158	70	108.212	0.00310882	0.00564654	6.55e-05	9.41451e-05	2.4134	6.05496	0.026031	4e-06	0.0064082	713.621	505.011	1130	0	-0.370224	-1.8793	1130	70	872.025	0.00205182	0.00473486	2.5e-05	2.66868e-05	3.22191	11.5525	0.026007	4e-06	0.00513855	505.61	502.742	144.5	110.454	0.432739
0.00389445	0.0151691	0.000216	0.000225355	6.09054	38.4146	0.107681	1.4e-05	0.0155218	76.566	28.2309	62	0	1.66179	0.852802	138	62	81.5126	0.00139562	0.0044645	1e-05	1.33434e-05	3.76273	13.4987	0.022024	6e-06	0.004632	1026.57	303.294	1130	0	-2.48105	4.26461	1130	131	1069.53	0.00206431	0.0111616	4.2e-05	5.1891e-05	8.57421	77.3482	0.107681	6e-06	0.0112959	523.07	519.854	138	112.678	0.310788
0.000414315	0.00127946	4e-06	1.4826e-06	5.72404	37.3113	0.010081	3e-06	0.00133802	132.382	19.3693	138	0	-3.09618	7.71865	138	62	133.776	0.00105809	0.00173828	0.000864	0.00125576	1.97561	2.94281	0.005988	6e-06	0.00196634	668.545	530.82	1130	0	-0.164679	-2.13544	1130	70	838.515	0.00037744	0.00121115	5e-06	1.4826e-06	6.09043	42.4162	0.010081	3e-06	0.00126281	191.36	239.213	138	0	3.60296
0.00632654	0.00801946	0.002644	0.00130765	1.59441	0.976396	0.026904	0.000278	0.0101335	119.59	31.8489	138	0	-0.840916	-1.12809	168	70	123.653	0.004046	0.00945697	6e-06	7.413e-06	2.43775	4.91812	0.041913	1e-06	0.0102146	907.77	430.819	1130	0	-1.37089	-0.115665	1130	70	1003.3	0.00246828	0.0058478	2.05e-05	2.89107e-05	3.07742	8.63901	0.02688	1e-06	0.00632038	600.38	512.016	148.5	116.384	0.0717785
0.00415172	0.00526557	0.002631	0.000600453	2.57463	6.1396	0.024489	2.9e-05	0.00665719	116.209	32.5661	138	0	-0.701537	-1.51177	153	70	120.584	0.00313305	0.00798324	2.1e-05	2.07564e-05	2.7754	6.40581	0.032805	7e-06	0.00851058	882.175	439.23	1130	0	-1.16648	-0.627993	1130	70	983.754	0.00178584	0.00383571	2.95e-05	3.33585e-05	3.96603	18.2212	0.024439	6e-06	0.00421364	552.81	504.809	138	100.817	0.267372
0.0116099	0.0110681	0.007733	0.0101499	0.38119	-1.60452	0.028488	6.1e-05	0.0159242	99.303	34.7603	70	0	0.310294	-1.9316	153	70	105.037	0.00570887	0.00967485	2.2e-05	2.2239e-05	1.43336	0.389803	0.028494	7e-06	0.0111713	792.119	488.062	1130	0	-0.72314	-1.48781	1145	70	928.494	0.00383128	0.00833491	2.4e-05	2.2239e-05	2.07266	2.73969	0.028479	6e-06	0.00913536	563.49	516.132	141	105.265	0.18889
0.009202	0.0100907	0.004252	0.00563536	0.73892	-1.12517	0.027388	0.000283	0.0134777	93.381	34.0242	70	0	0.684218	-1.55741	153	70	99.1086	0.00247306	0.00653292	1.2e-05	8.8956e-06	2.83894	6.9624	0.027389	5e-06	0.00694657	987.241	357.775	1130	0	-2.05726	2.28291	1130	70	1049.3	0.00195372	0.00587997	1.5e-05	1.18608e-05	3.31572	10.0853	0.027369	5e-06	0.00616809	799.53	484.742	1130	0	-0.767413
0.010153	0.01099	0.004056	0.00559533	0.591751	-1.43694	0.028561	4e-06	0.0148172	102.964	36.2619	70	0	0.169386	-1.99125	153	70	108.948	0.00358721	0.00803072	9.5e-06	1.26021e-05	2.20303	3.37098	0.02856	1e-06	0.00874442	895.5	429.303	1130	0	-1.27622	-0.318503	1130	70	991.797	0.0028504	0.00732723	1e-05	1.33434e-05	2.60299	5.32483	0.028536	1e-06	0.00782791	673.59	510.334	1130	0	-0.22836
0.008533	0.00835815	0.005955	0.00716244	0.932243	-0.24742	0.028217	7.8e-05	0.0118555	96.9697	34.307	70	0	0.47285	-1.74828	153	70	102.686	0.00431336	0.00738632	3.1e-05	4.59606e-05	1.79276	2.22487	0.028218	7e-06	0.00850579	752.507	495.485	1130	0	-0.53807	-1.71284	1130	70	898.949	0.00299763	0.00639789	2.45e-05	2.14977e-05	2.37458	4.96828	0.028194	7e-06	0.0070363	536.18	509.925	141	105.265	0.298935
0.00738982	0.00856664	0.0029825	0.00343444	1.06278	-0.359796	0.026624	9e-06	0.0111971	95.4286	32.3722	70	0	0.445759	-1.82912	138	70	100.584	0.00320631	0.00677435	2.15e-05	2.44629e-05	2.28333	4.00656	0.026624	2e-06	0.00745217	862.097	453.497	1130	0	-1.07787	-0.822268	1145	70	972.633	0.00230854	0.00591044	2e-05	1.92738e-05	2.88019	7.31485	0.0266	2e-06	0.0063177	647.43	517.177	1130	0	-0.135775
0.00807546	0.00731431	0.0059685	0.00501267	1.06261	0.1131	0.027357	0.000542	0.0107927	99.7917	33.5416	70	0	0.235835	-1.91595	153	70	105.055	0.00260996	0.00550514	1e-05	1.18608e-05	2.61149	6.66795	0.027356	1e-06	0.00605968	890.447	436.006	1130	0	-1.24397	-0.42769	1154	70	990.2	0.00198357	0.00491393	1.15e-05	1.4826e-05	3.12769	10.0478	0.027332	1e-06	0.00527634	700.69	509.366	1130	0	-0.337033
0.00705716	0.0081234	0.004337	0.00528843	1.16615	0.125179	0.027419	5.1e-05	0.0105981	94.5789	33.4819	70	0	0.575911	-1.65161	153	70	100.036	0.00166307	0.00484528	1.1e-05	4.4478e-06	3.66096	13.5439	0.027419	7e-06	0.00509438	953.383	389.133	1130	0	-1.70557	0.932844	1130	70	1028.83	0.00134733	0.00439577	1.55e-05	9.6369e-06	4.15633	17.8426	0.027394	7e-06	0.00457656	790.21	487.054	1130	0	-0.71802
0.00799366	0.00959792	0.004212	0.00387033	1.803	3.09389	0.042373	0.000168	0.012375	96.5938	33.017	70	0	0.426957	-1.78686	153	70	101.914	0.00394718	0.0077196	0.0002675	0.000394372	2.75716	8.51	0.042361	1e-06	0.00861952	753.779	497.65	1130	0	-0.54388	-1.71961	1130	70	901.22	0.00268433	0.00660839	2.5e-05	3.40998e-05	3.49313	14.0568	0.042361	1e-06	0.0071021	543.48	512.714	143	108.23	0.270224
0.0021455	0.00395585	0.000942	0.00105561	3.01123	8.57308	0.017161	7e-06	0.00440256	82.0556	32.8158	70	0	1.60302	0.682863	153	62	88.035	0.000235037	0.000543922	7e-06	4.4478e-06	3.09896	11.5835	0.003303	3e-06	0.000589479	1059.76	255.685	1130	0	-3.29445	9.1072	1145	70	1089.8	0.00038619	0.00168874	7.5e-06	5.1891e-06	8.26282	73.6215	0.016179	3e-06	0.00172408	883.77	442.932	1130	0	-1.21881
0.00442427	0.00612814	0.002644	0.00011416	2.56521	5.88889	0.027143	0.000297	0.00749748	124.537	29.616	138	0	-1.21994	-0.36349	153	70	127.926	0.00297914	0.00887024	6e-06	7.413e-06	3.19234	9.11431	0.039574	1e-06	0.00928563	970.898	378.434	1130	0	-1.88819	1.60066	1130	70	1040.88	0.00182397	0.00444504	3.95e-05	5.70801e-05	4.10748	18.0738	0.027118	1e-06	0.0047841	623.89	509.202	641.5	724.25	-0.00638176
0.00525278	0.00777297	0.0022965	0.00197779	1.7116	1.4335	0.026331	3.9e-05	0.00920076	92.1667	32.3842	70	0	0.670032	-1.60859	141	70	97.3918	0.000842695	0.00304865	1.5e-05	1.18608e-05	5.56499	32.3415	0.02186	7e-06	0.003145	996	344.71	1130	0	-2.14003	2.65917	1149	70	1053.28	0.00095407	0.00377371	1.9e-05	1.77912e-05	5.38223	29.3873	0.026306	7e-06	0.00387411	833.31	468.183	1130	0	-0.926126
0.00818497	0.00916474	0.003577	0.00368426	0.979698	-0.603772	0.028677	1.3e-05	0.0121836	104.121	33.9658	126	40.0302	0.000734188	-1.98334	153	70	109.362	0.00403115	0.00801324	2.3e-05	2.37216e-05	2.36795	5.35632	0.039019	7e-06	0.00891649	750.03	497.875	1130	0	-0.53068	-1.72505	1130	70	898.179	0.00270112	0.00626569	2.4e-05	2.37216e-05	2.65444	6.21258	0.028651	7e-06	0.00679428	536.88	508.724	141	105.265	0.303799
0.00703884	0.00867124	0.003778	0.00417648	1.23752	0.0219902	0.027256	4.2e-05	0.0110594	91.4194	31.7246	70	0	0.754103	-1.43606	146	70	96.5996	0.0031872	0.00674051	2.1e-05	2.2239e-05	2.44243	4.89857	0.027216	5e-06	0.00741176	880.986	441.087	1130	0	-1.17298	-0.607647	1153	70	983.806	0.00219942	0.00577092	2.3e-05	2.37216e-05	3.13903	9.10473	0.02721	5e-06	0.00614882	636.22	518.301	1130	0	-0.0919666
0.00715254	0.00927541	0.002196	0.00274133	1.10631	-0.381623	0.027234	5e-06	0.0115708	100.654	33.8679	70	0	0.16147	-2.03018	141	70	105.991	0.00254295	0.00680993	1.7e-05	1.63086e-05	3.13102	9.32969	0.034566	5e-06	0.007226	909.581	424.071	1130	0	-1.37312	-0.0896057	1130	70	1002.37	0.00188178	0.00549932	1.95e-05	1.85325e-05	3.48017	11.5173	0.027215	5e-06	0.00578629	699.26	509.968	1130	0	-0.33219
0.00857954	0.0100195	0.0021875	0.00316461	0.783229	-1.03317	0.027075	0.000106	0.0130437	96.7308	34.5989	70	0	0.469093	-1.81099	153	70	102.508	0.00302273	0.00740581	7e-06	8.1543e-06	2.7034	6.77016	0.035982	1e-06	0.00795247	916.189	413.91	1130	0	-1.4083	0.0434649	1130	70	1004.2	0.00223689	0.00608218	2e-05	2.66868e-05	2.97814	8.06159	0.027051	1e-06	0.00645187	703.13	507.084	1130	0	-0.347578
0.00882506	0.00964709	0.003111	0.0045716	0.933872	-0.632576	0.028899	1.6e-05	0.0129696	108.5	37.2829	138	29.652	-0.0410821	-1.95316	158	70	114.549	0.00413247	0.00783319	2.3e-05	2.52042e-05	2.04185	3.0775	0.028904	5e-06	0.00880377	761.303	493.948	1130	0	-0.579533	-1.66493	1130	70	905.467	0.00300052	0.00696252	2.45e-05	2.59455e-05	2.57151	5.59879	0.028879	5e-06	0.00754951	539.35	507.198	153	123.056	0.298385
0.0100504	0.0109641	0.002476	0.0029185	0.5515	-1.59787	0.027683	0.001015	0.0146701	107.4	34.7084	138	0	-0.186122	-2.06104	138	70	112.602	0.00258144	0.00735925	8e-06	7.413e-06	3.1474	9.31492	0.038196	2e-06	0.00775535	991.862	350.535	1130	0	-2.11319	2.55528	1130	70	1051.25	0.00206515	0.00578707	1.2e-05	1.18608e-05	3.17562	9.22775	0.027659	2e-06	0.0061172	814.97	474.037	1130	0	-0.828108
0.00213155	0.00543823	0.0002015	0.000202375	3.63219	13.3539	0.02894	1.4e-05	0.00580007	87.871	39.0416	62	0	0.918906	-1.11803	153	62	96.0259	0.00165529	0.005329	7e-06	2.9652e-06	3.94194	16.0085	0.02894	5e-06	0.00551279	974.579	366.525	1130	0	-1.85514	1.55284	1130	70	1039.52	0.0013297	0.00438449	7.45e-05	0.000101558	4.79279	24.2353	0.028916	5e-06	0.00456066	424.82	488.118	138	112.678	0.737608
0.000668083	0.000812613	0.0002665	0.000389924	0.885189	-0.563541	0.002436	3e-06	0.00104323	111.556	33.6201	138	0	-0.436981	-1.85838	138	70	116.377	0.000317953	0.0006193	6.5e-06	2.2239e-06	1.85409	2.23364	0.002328	5e-06	0.000691834	977.188	360.281	1130	0	-1.8792	1.59829	1149	70	1040.51	0.00024804	0.000525802	6.5e-06	3.7065e-06	2.22124	4.18549	0.002322	3e-06	0.000578988	665.56	507.334	1130	0	-0.170789
0.0125719	0.0104487	0.008592	0.0103241	0.335967	-1.639	0.027845	0.000953	0.0162354	106.633	35.1808	132	25.9455	-0.0675666	-1.96331	161	70	112.103	0.0056109	0.00927619	2.5e-05	2.66868e-05	1.46482	0.557692	0.027846	7e-06	0.0107843	722.743	504.751	1130	0	-0.422461	-1.82684	1130	70	879.483	0.00392769	0.00815573	2.4e-05	2.2239e-05	2.03036	2.64508	0.027839	6e-06	0.0090154	537.91	508.381	139.5	103.041	0.299394
0.00738941	0.00868759	0.003579	0.00428175	1.20986	0.105145	0.027423	6e-06	0.0112905	95.069	32.9718	70	0	0.532454	-1.69008	153	70	100.438	0.00301873	0.00658626	2.2e-05	2.2239e-05	2.56141	5.75766	0.027423	7e-06	0.00720282	873.563	446.114	1130	0	-1.13946	-0.681419	1145	70	979.453	0.0021433	0.00569881	2.4e-05	2.2239e-05	3.21646	9.90837	0.027399	6e-06	0.0060618	647.8	516.792	1130	0	-0.13602
0.00820676	0.00945863	0.003424	0.00505863	1.04008	-0.384379	0.029595	1.1e-05	0.0123789	98.6	33.3716	70	0	0.304308	-1.87642	153	70	103.88	0.00276764	0.0066282	9e-06	1.03782e-05	2.74226	6.69738	0.02961	2e-06	0.00714193	901.92	426.467	1130	0	-1.31113	-0.251913	1130	70	996.448	0.00207573	0.00585152	1e-05	1.18608e-05	3.31214	10.4491	0.029586	2e-06	0.00618114	701.09	508.367	1130	0	-0.33692
0.00668744	0.00775906	0.002917	0.00227801	1.37883	0.520579	0.026616	0.00024	0.0101565	97.5882	33.6741	70	0	0.377486	-1.86632	150	70	103.073	0.00306723	0.00601777	2.3e-05	2.37216e-05	2.52034	5.7735	0.026615	7e-06	0.00671363	759.485	495.478	1130	0	-0.571093	-1.68104	1130	70	904.763	0.00227373	0.00548509	2.5e-05	2.37216e-05	3.04262	8.74592	0.026592	7e-06	0.00591229	534.44	510.753	139.5	103.041	0.304543
0.0115771	0.0102579	0.009224	0.0119572	0.346171	-1.57586	0.027654	0.000112	0.0153577	99	34.7879	70	0	0.329696	-1.92086	153	70	104.748	0.00540603	0.00894779	2.9e-05	3.55824e-05	1.45292	0.550766	0.027681	5e-06	0.0103984	803.667	482.022	1130	0	-0.778183	-1.39566	1130	70	935.339	0.00373016	0.00782218	2.3e-05	2.37216e-05	2.04115	2.7255	0.027635	5e-06	0.00863069	585.22	516.956	147	114.16	0.10451
0.00913641	0.00986693	0.003525	0.0052232	0.683611	-1.12203	0.028998	2e-06	0.0133219	99.8621	36.4875	70	0	0.38555	-1.83409	158	70	106.103	0.00375245	0.00769924	2.2e-05	2.2239e-05	2.02197	2.7488	0.028997	7e-06	0.00851612	832.535	463.992	1130	0	-0.898236	-1.18241	1130	70	951.51	0.00266424	0.00668458	2.4e-05	2.2239e-05	2.62124	5.72313	0.028973	2e-06	0.00716484	620.06	514.049	721	606.383	-0.0164413
0.00216757	0.00578293	0.000166	9.78516e-05	3.30975	10.2739	0.027281	1e-06	0.00614598	81.9451	33.8048	62	0	1.13297	-0.673342	158	62	88.5731	0.0134331	0.0104397	0.012994	0.0148927	0.0692099	-1.68257	0.027288	0.000358	0.0166531	93.2222	34.8525	70	0	0.595481	-1.80721	141	70	98.8439	0.00197249	0.00554495	0.000154	0.000106747	3.5094	11.7463	0.027273	1e-06	0.00585916	82.96	33.8756	62	0	1.0818
0.0112966	0.0111685	0.0050865	0.00727512	0.43091	-1.69978	0.027219	0.000219	0.0156658	101.056	35.8895	70	0	0.232688	-2.00807	153	70	106.905	0.00249941	0.00693669	1.15e-05	8.1543e-06	2.85198	6.68462	0.027219	5e-06	0.00733335	980.134	364.938	1130	0	-1.98054	1.97205	1130	70	1045.09	0.00204952	0.00634153	1.45e-05	1.11195e-05	3.2522	9.22384	0.027199	5e-06	0.00663426	821.9	473.71	1130	0	-0.868928
0.0107047	0.0105084	0.005433	0.00748713	0.528577	-1.37092	0.029428	9.1e-05	0.0148636	98.2593	34.8443	70	0	0.37697	-1.89132	153	70	104.039	0.00394703	0.00818189	1.5e-05	1.63086e-05	2.01054	2.62282	0.029428	2e-06	0.00903357	881.726	440.069	1130	0	-1.18554	-0.56629	1145	70	984.098	0.00289028	0.00718367	2.1e-05	1.92738e-05	2.55772	5.27857	0.029404	2e-06	0.00770992	670.19	513.195	1130	0	-0.217587
0.00984641	0.00958361	0.00713	0.00980443	0.618763	-1.08069	0.027677	9e-05	0.0136246	96.3103	34.3585	70	0	0.492181	-1.78358	153	70	102.056	0.00402203	0.00777142	2e-05	2.2239e-05	1.91528	2.42717	0.027678	3e-06	0.00870178	858.662	454.286	1130	0	-1.05421	-0.874627	1130	70	969.933	0.0028557	0.0067793	2.05e-05	2.00151e-05	2.49958	5.2167	0.027672	3e-06	0.00732491	637.58	516.846	1130	0	-0.0956446
0.00724337	0.00902299	0.002161	0.00247891	1.17994	-0.101492	0.027039	0.000298	0.0114697	94.8857	33.1616	70	0	0.565874	-1.6504	153	70	100.357	0.00348508	0.00693557	0.000426	0.000621209	2.25801	4.07831	0.026658	7e-06	0.00771414	767.969	493.599	1130	0	-0.604271	-1.65017	1130	70	910.861	0.00253562	0.00631356	2.45e-05	2.59455e-05	2.85209	7.22102	0.027032	6e-06	0.00677435	532.39	511.85	141	105.265	0.310743
0.00845197	0.00885841	0.0057615	0.00714168	1.07161	-0.101019	0.028066	6.8e-05	0.0121431	98.7188	33.2617	70	0	0.268576	-1.95548	141	70	104.006	0.00409704	0.00735803	5.05e-05	6.96822e-05	2.06669	3.44962	0.028067	7e-06	0.00837438	766.235	496.74	1130	0	-0.60846	-1.64475	1130	70	911.174	0.00278599	0.00634227	2.4e-05	2.52042e-05	2.72476	6.96582	0.028042	6e-06	0.00689811	552.63	515.05	141.5	106.006	0.230286
0.00773841	0.00874062	0.003474	0.00226097	1.12516	-0.483013	0.026412	0.000727	0.0115521	96.9259	33.4491	70	0	0.418393	-1.80575	153	70	102.333	0.00286144	0.00645199	2e-05	2.2239e-05	2.62334	5.64815	0.026411	1e-06	0.00701753	862.247	454.93	1130	0	-1.07629	-0.843958	1130	70	973.445	0.00210558	0.00563416	2.4e-05	2.52042e-05	3.22929	9.42987	0.026386	1e-06	0.0059883	655.61	517.128	1130	0	-0.164338
0.00718937	0.0239259	0.000992	0.00134398	4.60038	20.8039	0.130856	5e-06	0.0245979	94	32.4919	70	0	0.546153	-1.7324	138	68	99.2801	0.00311414	0.0160383	8e-06	1.03782e-05	7.4281	56.4255	0.131892	1e-06	0.016225	898.386	429.458	1130	0	-1.2711	-0.379674	1145	70	994.433	0.0021799	0.0133612	8e-06	1.03782e-05	8.9834	83.104	0.130856	1e-06	0.0134717	657.07	515.853	1130	0	-0.164472
0.0126536	0.0275818	0.0011435	0.00164272	3.07516	9.38981	0.130996	2e-06	0.0299516	93.125	33.0042	70	0	0.626184	-1.65512	138	68	98.6281	0.00441291	0.0171228	1.7e-05	1.85325e-05	6.2526	42.9614	0.132323	4e-06	0.01756	882.912	434.77	1130	0	-1.17666	-0.574633	1130	70	982.74	0.00404979	0.0165286	1.7e-05	1.70499e-05	5.95555	38.6935	0.130996	2e-06	0.0169371	630.18	515.14	1130	0	-0.0648264
0.00250971	0.0147776	0.000108	0.000158638	8.12096	67.4171	0.131293	0	0.0149001	93.2073	33.7685	68	0	0.608055	-1.63405	153	68	99.0657	0.00386211	0.00835387	0.000245	0.000357307	2.18121	3.14281	0.02785	8e-06	0.00899033	128.5	33.0245	141	14.0847	-1.05598	-0.671667	156	70	132.447	0.00205796	0.0134015	0.000107	0.000143812	9.0274	83.5788	0.131293	0	0.0134922	99.56	36.1382	70	2.9652	0.31783
0.0172172	0.00955183	0.018379	0.0130395	-0.322691	-1.39897	0.028522	0.000425	0.019642	115.633	33.8481	138	0	-0.575385	-1.6237	153	70	120.388	0.0173915	0.00948012	0.018389	0.0130039	-0.341661	-1.36221	0.028501	0.000494	0.019763	95.6863	35.5013	70	0	0.668747	-1.46396	168	70	101.939	0.00886967	0.0110164	0.000235	0.000345446	0.726367	-1.17767	0.028477	4e-06	0.0141003	105.46	35.9507	100.5	45.2193	0.0575069
0.0113324	0.00864871	0.009147	0.00842413	0.583195	-0.98762	0.028547	1.6e-05	0.0142041	110.118	32.9683	126	17.7912	-0.353879	-1.81486	153	70	114.854	0.0115517	0.00867175	0.009103	0.00830701	0.572732	-1.04472	0.028558	0.001099	0.0143912	98.2653	36.1206	70	0	0.488009	-1.73404	163	70	104.566	0.00578042	0.00835502	0.0005955	0.000879182	1.38244	0.666094	0.028538	5e-06	0.0101253	104.31	34.8853	98	41.5128	0.0684403
0.0096383	0.012775	0.002643	0.00379694	1.52696	1.69946	0.049523	8.2e-05	0.0157798	87.7391	30.5305	70	0	1.01891	-0.999703	138	70	92.6808	0.00290051	0.0081764	1.4e-05	1.33434e-05	3.60946	14.1415	0.049564	3e-06	0.00862544	971.948	371.022	1130	0	-1.87647	1.56652	1130	70	1039.5	0.00223339	0.00725721	1.45e-05	1.26021e-05	4.22108	19.6937	0.049523	3e-06	0.00755833	768.58	495.725	1130	0	-0.627891
0.00983264	0.0134739	0.002606	0.00358196	1.56495	2.04324	0.053766	6.2e-05	0.016461	95.08	34.2514	70	0	0.571803	-1.69994	153	70	100.829	0.00293559	0.00855893	7e-06	8.8956e-06	3.82291	16.3619	0.053767	1e-06	0.00899423	941.693	396.98	1130	0	-1.59866	0.596532	1130	70	1020.92	0.00246676	0.00788123	1.45e-05	1.85325e-05	4.09643	18.9083	0.053743	1e-06	0.00822055	730.04	503.816	1130	0	-0.456522
0.0111397	0.0152351	0.004748	0.00543076	2.75085	9.09761	0.076859	6.6e-05	0.0186601	94.5517	34.653	70	0	0.658923	-1.55582	154	70	100.496	0.00496276	0.0113201	2.3e-05	2.37216e-05	3.99871	20.5969	0.07681	7e-06	0.0122869	831.169	466.311	1130	0	-0.898876	-1.18427	1130	70	951.433	0.00352356	0.00977858	2.45e-05	2.29803e-05	4.80605	29.8055	0.07681	6e-06	0.0103479	617.55	516.662	774.5	527.064	-0.0163141
0.000228627	0.000323855	0.000136	0.000137882	1.95056	2.45273	0.001224	3e-06	0.000394828	89.1205	37.2187	62	0	0.694051	-1.48142	153	62	96.4935	0.000489706	0.000557272	2.7e-05	4.00302e-05	0.40053	-1.62132	0.001521	6e-06	0.000729449	771.706	500.445	1130	0	-0.566387	-1.76721	1130	70	911.725	0.00020508	0.000323139	0.0001135	0.000154932	2.25003	4.10823	0.001507	3e-06	0.000381356	205.16	328.678	70	11.8608	2.40208
0.0117103	0.0109003	0.010188	0.0135554	0.30068	-1.61474	0.027956	0.000126	0.0158781	100.71	34.3998	70	0	0.185128	-2.02806	138	70	106.243	0.00527181	0.00930902	1.2e-05	1.4826e-05	1.50418	0.639154	0.027955	2e-06	0.0106393	819.942	475.211	1130	0	-0.863039	-1.24791	1130	70	945.969	0.0036378	0.00808617	1.65e-05	2.14977e-05	2.10136	2.90243	0.027931	2e-06	0.00882983	596.98	516.951	141	105.265	0.0582114
0.00915152	0.0101721	0.002501	0.00315349	0.761882	-1.07463	0.02846	5.7e-05	0.0135604	96.5161	34.1007	70	0	0.473565	-1.78584	153	70	102.18	0.00432962	0.00822201	2.1e-05	2.2239e-05	1.85697	2.04472	0.02846	6e-06	0.00923945	789.072	486.524	1130	0	-0.702118	-1.5154	1130	70	925.154	0.00298744	0.00709473	2.3e-05	2.37216e-05	2.48429	4.9501	0.028436	5e-06	0.00766529	574.38	516.302	142.5	107.489	0.148111
0.00753	0.00764665	0.0038815	0.00501564	0.82324	-0.563409	0.027237	2.5e-05	0.0106341	95.4286	32.3722	70	0	0.445759	-1.82912	138	70	100.584	0.00294288	0.00598308	1.1e-05	1.33434e-05	2.18191	3.91308	0.027244	2e-06	0.00663028	846.375	461.309	1130	0	-0.982081	-1.03556	1130	70	962.393	0.00212444	0.0052273	1.95e-05	2.29803e-05	2.76548	7.10794	0.027217	2e-06	0.00561825	636.11	517.435	1130	0	-0.0875263
0.0068877	0.0084714	0.003258	0.00406455	1.30008	0.275887	0.026872	7.4e-05	0.010808	96.1	32.8868	70	0	0.45549	-1.75735	153	70	101.394	0.00300587	0.00645986	2.1e-05	2.81694e-05	2.57207	5.76762	0.026871	1e-06	0.007083	837.214	467.057	1130	0	-0.938704	-1.12093	1130	70	957.055	0.00210411	0.00556021	2.4e-05	2.52042e-05	3.25588	10.1293	0.026846	1e-06	0.00591895	614.88	518.52	697	641.966	-0.00880752
0.0075432	0.00924938	0.0019865	0.00262865	0.947362	-0.821657	0.026903	4.7e-05	0.0118152	92.3667	32.4414	70	0	0.722851	-1.45211	153	70	97.7188	0.00319604	0.00716719	2.15e-05	2.14977e-05	2.22044	3.39981	0.026904	7e-06	0.0078006	853.129	457.351	1130	0	-1.01267	-0.978233	1130	70	966.442	0.00226296	0.00605475	2.4e-05	2.2239e-05	2.92425	7.29939	0.02688	7e-06	0.0064354	624.9	518.517	1130	0	-0.046337
0.0003978	0.0012595	5e-06	1.4826e-06	4.28161	18.6517	0.006755	4e-06	0.00130066	135.733	12.415	138	0	-4.94167	23.1967	138	70	136.281	0.000187543	0.000556802	8e-06	2.9652e-06	3.68543	14.882	0.003369	5e-06	0.000583757	1114.86	126.694	1130	0	-8.01145	63.0851	1130	1130	1121.93	0.00018316	0.000508294	8e-06	5.9304e-06	3.61357	15.479	0.003369	4e-06	0.000537891	821.12	463.238	1130	0	-0.810692
0.00365738	0.00564947	0.00265	0.00206823	2.47632	5.18615	0.021782	0.000276	0.00654506	119.923	41.2784	153	0	-0.396883	-1.95228	153	70	126.311	0.000561828	0.00392564	8e-06	2.9652e-06	8.86709	78.3399	0.036567	5e-06	0.00394324	1000.51	329.436	1130	0	-2.12975	2.66781	1145	70	1052.75	0.00048879	0.00225507	8e-06	2.9652e-06	8.46183	76.5389	0.021782	5e-06	0.00229639	886.03	427.867	1130	0	-1.17216
0.0118894	0.00997536	0.009854	0.0107177	0.421751	-1.39768	0.028189	0.000242	0.0154654	121.22	30.2855	138	0	-1.06964	-0.811778	153	70	124.884	0.0167957	0.0109981	0.016874	0.0152307	-0.134427	-1.4581	0.034956	6.1e-05	0.0200026	126.244	170.079	70	0	5.06944	26.7117	1130	70	210.14	0.00701525	0.00957429	0.0025885	0.00380806	1.15632	-0.198115	0.028165	6e-06	0.0118306	123.28	110.594	138	4.4478	7.62021
0.00290775	0.00466448	0.0020935	0.00152041	3.32687	11.2631	0.023523	0.000195	0.00542543	99.1429	34.2688	70	0	0.273349	-1.99267	138	70	104.698	0.00114808	0.00497043	6e-06	5.9304e-06	5.44068	28.7998	0.031479	1e-06	0.00506756	1048.68	274.223	1130	0	-3.03836	7.47466	1130	70	1083.46	0.00082662	0.00275858	9.5e-06	1.11195e-05	6.34997	45.9669	0.023523	1e-06	0.00286652	782.81	487.702	1130	0	-0.682016
0.0174682	0.00924438	0.0171345	0.0141225	-0.317377	-1.26604	0.028528	7.3e-05	0.0197202	115.78	33.3799	138	0	-0.616943	-1.5865	153	70	120.403	0.0169327	0.00963465	0.01713	0.0142604	-0.298686	-1.34673	0.028531	2.1e-05	0.0194342	95.96	35.301	70	0	0.626097	-1.55089	156	70	102.125	0.00873409	0.0108783	4.35e-05	6.22692e-05	0.757746	-1.0882	0.028522	3e-06	0.0139082	105.87	35.6015	131	37.065	0.00833976
0.00725693	0.0084948	0.0021525	0.00315127	1.07497	-0.0614985	0.027791	5.4e-05	0.0110566	95.9643	33.0146	70	0	0.438868	-1.84424	141	70	101.293	0.00286308	0.00631796	2.1e-05	2.07564e-05	2.50501	5.63528	0.027791	7e-06	0.00689633	861.569	454.095	1130	0	-1.06384	-0.860953	1158	70	972.44	0.00206142	0.00549549	2.4e-05	2.2239e-05	3.1289	9.53636	0.027767	7e-06	0.00584361	647.2	517.244	1130	0	-0.129038
0.00833907	0.00961948	0.002707	0.00362644	0.970868	-0.680929	0.027724	0.000129	0.0125955	94.7037	33.2332	70	0	0.57978	-1.62599	153	70	100.162	0.00300107	0.00705029	8e-06	1.03782e-05	2.52193	5.1268	0.02771	1e-06	0.00761788	882.644	437.115	1130	0	-1.17655	-0.592542	1130	70	983.622	0.00225204	0.00616165	9e-06	1.18608e-05	3.08838	8.58282	0.027698	1e-06	0.0065313	669.9	512.694	1130	0	-0.213519
0.00369045	0.00722392	0.001238	0.00175169	2.33578	3.9424	0.025516	1e-06	0.00794954	93.8	33.2765	70	0	0.582393	-1.74047	138	70	99.2492	0.00093365	0.00387523	3e-06	2.2239e-06	5.59432	31.0578	0.02547	1e-06	0.0039625	993.6	344.774	1130	0	-2.08837	2.42704	1130	70	1051.01	0.00074698	0.00348115	3.5e-06	3.7065e-06	6.32938	40.1828	0.02547	1e-06	0.00354333	813.64	475.309	1130	0	-0.820994
0.00917995	0.00967915	0.002749	0.00224614	0.922044	-0.87295	0.027356	4.1e-05	0.0132833	126.774	28.4792	138	0	-1.39117	0.166066	153	70	129.883	0.0149798	0.0134877	0.0114365	0.0168535	0.480114	-0.87577	0.050102	7e-06	0.0200381	230.158	356.407	70	0	2.06054	2.37123	1130	70	420.304	0.00569232	0.00878654	0.0026245	0.00385402	1.5752	0.910212	0.027332	4e-06	0.0104323	166.06	224.761	138	7.413	3.91662
0.000747667	0.00103076	0.000309	0.000456641	1.44436	1.43876	0.003821	1e-06	0.00125335	117.476	34.7831	138	0	-0.587835	-1.62415	153	70	122.282	0.000185228	0.000481473	2e-06	1.4826e-06	2.53029	5.04323	0.001962	1e-06	0.000513022	1055.84	262.121	1130	0	-3.18531	8.34519	1143	70	1087.49	0.00017459	0.000435903	3e-06	2.9652e-06	2.52615	5.16406	0.001744	1e-06	0.000467539	858.78	449.367	1130	0	-1.03243
0.00329302	0.00438322	0.00265	0.00022832	3.97825	18.2879	0.028277	4e-06	0.00544923	127.566	30.3882	138	0	-1.24495	-0.199255	153	70	131.069	0.00376013	0.0104999	7e-06	8.8956e-06	2.86051	6.65851	0.040989	1e-06	0.0110472	931.468	412.611	1130	0	-1.52287	0.334745	1130	70	1016.98	0.00176726	0.00356272	0.0003095	0.000457382	4.89362	30.274	0.028252	1e-06	0.00396097	505.4	492.137	153	123.056	0.478415
0.00782948	0.00834257	0.003666	0.0037154	1.04892	-0.247058	0.027227	6.2e-05	0.0113279	97.7778	34.4677	70	0	0.410396	-1.82713	153	70	103.463	0.00330452	0.00689182	2e-05	2.37216e-05	2.3439	4.50453	0.027513	1e-06	0.00760042	837.452	465.079	1130	0	-0.937713	-1.11473	1130	70	956.379	0.0024123	0.00605174	2.4e-05	2.2239e-05	2.91853	7.80164	0.027488	1e-06	0.00648664	637.74	516.281	1130	0	-0.0925923
0.00675747	0.00819131	0.002747	0.00333066	1.29979	0.2203	0.026597	0.000182	0.0105131	99.0667	34.1669	70	0	0.315502	-1.88573	150	70	104.607	0.00292496	0.00627611	1.55e-05	2.14977e-05	2.57639	5.70791	0.026597	1e-06	0.00688348	824.043	472.353	1130	0	-0.873394	-1.23362	1130	70	948.144	0.00204747	0.00540189	2e-05	2.66868e-05	3.25666	10.0319	0.026573	1e-06	0.00575159	606.55	517.046	280.5	312.087	0.0253044
0.00678587	0.00864222	0.002335	0.00287773	1.5795	1.61537	0.033194	9e-05	0.0108741	89.1333	32.5277	70	0	1.06085	-0.792853	162	70	94.6971	0.0029087	0.00653681	1.6e-05	2.07564e-05	2.89387	8.36018	0.033193	1e-06	0.00711196	856.443	451.059	1130	0	-1.02523	-0.936875	1138	70	966.459	0.00203618	0.00561307	1.95e-05	2.59455e-05	3.61758	13.725	0.033188	1e-06	0.00594453	626.25	516.721	1095	57.8214	-0.053243
0.00068415	0.00172074	2e-06	2.2239e-06	4.15854	18.9624	0.010009	0	0.00183166	118.7	33.5094	138	0	-0.787749	-1.29905	153	62	123.225	0.000236117	0.000626753	5.5e-06	3.7065e-06	4.16402	20.3487	0.004025	2e-06	0.000664848	960.25	376.725	1130	0	-1.73893	1.06249	1130	70	1030.36	0.00028502	0.00105078	4e-06	4.4478e-06	6.70359	51.4143	0.009239	0	0.00108366	623.63	506.664	567	748.713	-0.00389887
0.00419593	0.00604468	0.00177	0.00132693	1.96484	2.67614	0.023464	5.9e-05	0.00727214	96.3103	34.3585	70	0	0.492181	-1.78358	153	70	102.056	0.00169656	0.00529851	1.2e-05	1.03782e-05	3.73315	13.4444	0.028768	5e-06	0.00552785	1026.9	309.966	1130	0	-2.62612	5.00791	1165	70	1072.03	0.00121682	0.00373261	2e-05	1.70499e-05	4.28694	18.866	0.023415	5e-06	0.00390816	757.03	498.376	1130	0	-0.576953
0.00418702	0.0060743	0.002641	0.000601936	2.80623	7.09093	0.027952	0.000622	0.00732299	118.783	30.9565	138	0	-0.934294	-1.1507	138	70	122.665	0.00339409	0.00886653	2.1e-05	1.92738e-05	2.91068	7.70316	0.042306	7e-06	0.00941697	896.87	434.297	1130	0	-1.29697	-0.306926	1130	70	994.735	0.00192627	0.0045929	3.55e-05	4.07715e-05	4.15498	18.2012	0.027932	7e-06	0.00495927	538.95	503.305	138	100.817	0.314142
0.0108918	0.0110465	0.003336	0.00472949	0.547735	-1.49067	0.028706	0.000146	0.0153769	107.517	34.4162	138	0	-0.197347	-2.02744	138	70	112.71	0.00447468	0.00921634	7e-06	8.8956e-06	1.92083	2.09375	0.031024	1e-06	0.0101866	867.465	454.047	1130	0	-1.11436	-0.761051	1130	70	977.625	0.00317726	0.00767428	1e-05	1.26021e-05	2.46224	4.59008	0.028686	1e-06	0.00827047	647.08	515.961	1130	0	-0.124796
0.011778	0.0116505	0.007087	0.010055	0.393704	-1.67255	0.028985	4.6e-05	0.0164421	99.303	34.7603	70	0	0.310294	-1.9316	153	70	105.037	0.005801	0.0100498	5.1e-05	7.56126e-05	1.45503	0.381879	0.028986	1e-06	0.0115387	791.09	488.835	1130	0	-0.720581	-1.4945	1130	70	928.017	0.00388695	0.00864114	2.4e-05	3.03933e-05	2.09794	2.75951	0.028961	1e-06	0.00943562	562.8	516.311	146.5	113.419	0.19033
0.00909722	0.0103676	0.003491	0.00397189	0.825185	-1.06667	0.027857	0.000799	0.0136225	90.6957	31.9921	70	0	0.795565	-1.42337	138	70	95.9411	0.00276822	0.00696093	1.7e-05	1.18608e-05	2.72617	6.16771	0.027856	7e-06	0.00744904	956.753	387.224	1130	0	-1.73989	1.05186	1130	70	1031.2	0.00213153	0.00620245	2e-05	1.55673e-05	3.24369	9.43246	0.027832	7e-06	0.00652909	757.56	499.511	1130	0	-0.579738
0.008316	0.00967936	0.0032515	0.0036939	1.05969	-0.50763	0.027677	6e-05	0.0126459	100.844	33.7114	70	0	0.179209	-1.94874	153	70	106.162	0.004126	0.00784053	2.75e-05	3.92889e-05	2.07004	3.01934	0.027676	2e-06	0.00880873	737.735	503.287	1130	0	-0.484998	-1.77681	1130	70	890.969	0.00280568	0.00672601	2.45e-05	2.66868e-05	2.74116	6.49752	0.027652	2e-06	0.00725663	533.93	510.82	138	100.817	0.307798
0.00207487	0.0136003	9.25e-05	0.000129728	9.01472	82.014	0.130648	3e-06	0.0136859	90.4894	33.9775	68	0	0.861912	-1.18859	158	68	96.5946	0.00816817	0.016106	0.001778	0.00158935	1.34684	-0.106231	0.040969	0.00117	0.0168193	100.5	49.7263	70	0	0.759287	-1.40056	186	70	110.276	0.00195038	0.0131906	9.15e-05	0.000126762	9.31593	87.6648	0.130648	3e-06	0.0132686	91.09	34.8582	68	0	0.920478
0.0080046	0.00835338	0.004758	0.00524396	1.1605	0.148371	0.027902	7e-06	0.0114482	99.08	33.6426	70	0	0.252159	-1.985	141	70	104.419	0.00270308	0.00607129	2.1e-05	2.07564e-05	2.76169	7.27683	0.027904	7e-06	0.00660876	884.573	440.643	1130	0	-1.20709	-0.531742	1130	70	986.939	0.00202731	0.00537051	2.4e-05	2.52042e-05	3.32595	11.1266	0.027878	7e-06	0.00571524	688.2	512.118	1130	0	-0.288319
0.00828333	0.00969359	0.002933	0.00263458	0.984132	-0.686791	0.027976	9.7e-05	0.0126385	99.9091	33.6121	70	0	0.232823	-1.92561	153	70	105.249	0.00407978	0.00793553	6.8e-05	9.93342e-05	2.01581	2.66845	0.027923	1e-06	0.00887003	745.463	502.686	1130	0	-0.518962	-1.74822	1130	70	897.015	0.0027337	0.00674653	1.1e-05	1.4826e-05	2.72192	6.22266	0.027911	1e-06	0.00724801	532.43	511.761	138	100.817	0.311348
0.00394799	0.0171848	0.000171	0.000121573	5.74785	34.4922	0.124409	6e-06	0.0175141	72.4225	25.2754	62	0	2.15947	2.76632	138	62	76.6477	0.00412338	0.0142002	4e-06	4.4478e-06	3.87084	15.1022	0.071924	1e-06	0.0145497	1000.31	331.589	1130	0	-2.02957	2.25737	1130	137	1052.04	0.00280919	0.0145592	0.0001315	0.000175688	6.93733	50.7998	0.124409	1e-06	0.0147561	341.51	458.928	62	0	1.11878
0.00452055	0.00673919	0.002632	0.00205933	2.43601	4.95371	0.027409	0.000193	0.00805517	115	34.5373	138	0	-0.501271	-1.69705	153	70	119.969	0.00341826	0.00861973	2.2e-05	2.37216e-05	2.74845	6.49037	0.038441	6e-06	0.00919687	919.321	417.856	1130	0	-1.42492	0.0616298	1145	70	1008.2	0.00212466	0.00511479	3.3e-05	4.00302e-05	3.73887	14.1805	0.027382	6e-06	0.00551486	541.29	505.018	139.5	103.041	0.305749
0.00688947	0.00752647	0.0034	0.00349597	1.1639	0.047484	0.026759	0.000301	0.0101106	94.7333	33.3311	70	0	0.573847	-1.6588	153	70	100.241	0.00297891	0.00595546	2.2e-05	2.2239e-05	2.36541	4.8167	0.026769	7e-06	0.00662078	824.257	471.283	1130	0	-0.865532	-1.25385	1130	70	947.805	0.00208524	0.00514776	2.25e-05	2.29803e-05	3.01702	8.69812	0.02675	6e-06	0.00553016	605.4	517.707	218.5	220.166	0.0295603
0.003736	0.00680393	0.0014865	0.00162196	2.74559	6.79808	0.027778	1.9e-05	0.0075735	95	38.4534	70	0	0.756334	-1.48551	153	70	102.036	0.000740845	0.00386899	2e-06	1.4826e-06	7.98444	66.1245	0.034496	1e-06	0.0039166	1059.12	258.956	1130	0	-3.28695	8.95921	1160	70	1089.95	0.00062231	0.00291695	3e-06	2.9652e-06	8.18068	71.7972	0.027712	1e-06	0.0029683	904.86	427.358	1130	0	-1.34046
0.00512884	0.00752589	0.002633	0.00190959	1.93017	2.27247	0.027313	1.5e-05	0.00905787	126.19	27.6982	138	0	-1.47443	0.301773	150	70	129.147	0.00873727	0.0136465	0.000869	0.0012869	1.40507	0.619613	0.046903	1e-06	0.0160479	631.135	520.73	1130	0	-0.0638344	-2.03474	1130	70	813.734	0.00323279	0.00630107	0.001065	0.001576	2.69019	6.33133	0.02729	1e-06	0.00705389	313.02	398.896	138	11.1195	1.53364
0.0121146	0.0103458	0.0100795	0.0119987	0.323123	-1.53127	0.028878	5e-06	0.0158663	116.25	34.4309	138	0	-0.538031	-1.58942	162	70	121.148	0.0131588	0.0111467	0.0119455	0.0160202	0.222045	-1.51481	0.034076	2e-06	0.0171702	247.917	371.065	70	0	1.91031	1.74695	1149	70	443.039	0.00631647	0.00957609	0.0005125	0.000753902	1.26886	0.00890565	0.028867	2e-06	0.0114316	179.45	265.234	137.5	100.076	3.21761
0.00710558	0.00825175	0.003129	0.0039363	1.26374	0.45396	0.02755	1.7e-05	0.0107943	106.606	36.664	126	47.4432	0.0373889	-1.93054	158	70	112.554	0.00349857	0.00651754	2.8e-05	3.40998e-05	2.08822	3.64047	0.027549	5e-06	0.0073542	745.179	503.133	1130	0	-0.519811	-1.74634	1130	70	897.026	0.00234497	0.00548695	1.8e-05	1.77912e-05	2.83791	7.89969	0.027525	4e-06	0.00594176	534.45	510.163	143	108.23	0.309826
0.0079218	0.00802164	0.004472	0.00504677	1.16805	0.239701	0.028232	0.000257	0.0111784	96.1	32.8868	70	0	0.45549	-1.75735	153	70	101.394	0.00341634	0.00650426	1e-05	1.26021e-05	2.29573	4.69784	0.028116	3e-06	0.00730565	781.014	487.912	1130	0	-0.657887	-1.5764	1145	70	919.043	0.00239144	0.00564571	2.05e-05	2.44629e-05	2.93297	8.44606	0.02811	3e-06	0.00610527	575.54	515.503	144	109.712	0.14839
0.00869546	0.00996564	0.0032965	0.0040816	0.832843	-1.08365	0.027186	0.000248	0.0130685	91.6667	31.45	70	0	0.689827	-1.55377	138	70	96.6988	0.00276824	0.00684711	1.3e-05	8.8956e-06	2.63497	5.5937	0.027172	7e-06	0.00734365	928.868	409.608	1130	0	-1.50217	0.27764	1149	70	1014.08	0.00210386	0.00606732	2e-05	1.63086e-05	3.17145	8.86894	0.027147	7e-06	0.006393	727.94	506.43	1130	0	-0.451884
0.0161998	0.0304515	0.0046965	0.00665243	2.96604	8.82385	0.140031	7.6e-05	0.0339277	81.9583	27.4487	70	0	1.71731	1.07166	153	70	86.2508	0.00532249	0.0185085	1e-05	1.03782e-05	5.66453	35.8946	0.140023	2e-06	0.0191412	947.553	387.373	1130	0	-1.61371	0.638799	1130	70	1022.71	0.00404509	0.0162673	1e-05	1.03782e-05	6.56442	48.5478	0.140011	2e-06	0.0166835	739.81	501.896	1130	0	-0.498283
0.0104904	0.0291841	0.001181	0.00167682	3.46557	11.2677	0.135165	1.6e-05	0.0306912	82.8372	30.9292	70	11.8608	1.17732	-0.558508	138	62	88.2971	0.00629128	0.0247356	1e-05	8.8956e-06	4.61474	20.5056	0.135163	4e-06	0.025312	1014.25	313.1	1130	0	-2.26481	3.23411	1130	131	1060.66	0.00451093	0.0197083	2.25e-05	2.44629e-05	5.68017	32.868	0.135157	4e-06	0.0201216	613.74	520.226	713.5	617.503	-0.014308
0.00029667	0.000906763	0.000105	0.000149743	7.40761	60.7058	0.008141	0	0.000949151	102.091	37.8307	138	0	-0.0946278	-2.00749	138	62	108.8	0.00112942	0.00228995	0.0003305	0.000488517	2.34513	4.40462	0.008153	2e-06	0.00246626	788.167	505.35	1130	0	-0.625322	-1.72677	1130	70	924.827	0.00027816	0.000863869	9.15e-05	0.000129728	7.61459	65.4922	0.008133	0	0.000903427	184.42	282.562	138	100.817	2.96108
0.0144399	0.0100567	0.014924	0.0171952	0.0721528	-1.54878	0.028533	0.000166	0.0175435	119.944	31.4525	138	0	-0.921617	-1.09369	153	70	123.926	0.0173933	0.00950694	0.017943	0.0135391	-0.265529	-1.32331	0.032432	0.000208	0.0197723	116.652	158.695	70	0	5.90057	35.3363	1145	70	195.562	0.00804144	0.0104017	0.001926	0.00283177	0.903638	-0.815992	0.028509	4e-06	0.0131064	118.43	109.452	137	23.7216	8.21716
0.007791	0.00959896	0.002157	0.00289255	1.01321	-0.614466	0.026646	0.000175	0.0122187	97.6538	35.8742	70	0	0.481324	-1.78537	153	70	103.797	0.00273543	0.00674674	1.2e-05	8.8956e-06	2.66738	5.93732	0.026648	6e-06	0.00723782	921.378	417.09	1130	0	-1.45788	0.141125	1130	70	1010.22	0.00204109	0.00590989	1.45e-05	1.18608e-05	3.25845	9.67329	0.026642	4e-06	0.00622444	707.21	510.36	1130	0	-0.367737
0.00820741	0.00897523	0.004035	0.00478287	1.03808	-0.362398	0.028399	0.000213	0.0120581	96.9688	33.2532	70	0	0.384487	-1.88636	141	70	102.343	0.00386228	0.00736549	2.05e-05	2.66868e-05	2.10337	3.33039	0.028349	5e-06	0.00826861	742.353	498.133	1130	0	-0.492293	-1.7639	1130	70	891.95	0.00262656	0.00631675	1.8e-05	1.63086e-05	2.77803	6.92365	0.028349	4e-06	0.00681184	535.83	509.733	141	105.265	0.302936
0.00654892	0.00819526	0.0025855	0.00315349	1.38566	0.77812	0.028653	8.7e-05	0.0104012	86	28.2519	70	0	1.13952	-0.675184	138	70	90.3991	0.00370608	0.00691479	0.00067	0.000979999	2.21478	4.14107	0.028648	6e-06	0.00779758	830.109	466.979	1130	0	-0.889771	-1.20407	1130	70	950.654	0.0023721	0.00579074	2.5e-05	2.29803e-05	3.0104	8.77785	0.028628	6e-06	0.00623091	562.23	517.605	139.5	103.041	0.183507
0.00573776	0.0077864	0.002657	0.00014233	1.92748	2.08906	0.027267	0.00039	0.00960795	133.51	22.3291	138	0	-2.23342	3.77423	153	70	135.327	0.00551327	0.0117074	1.3e-05	1.03782e-05	1.90277	2.01407	0.04174	5e-06	0.0128363	843.118	471.265	1130	0	-0.984263	-1.0461	1130	70	963.63	0.00281177	0.00611171	0.0002735	0.000398078	3.06173	8.35613	0.027242	5e-06	0.00669966	495.41	489.403	138	100.817	0.522419
0.00878585	0.0106261	0.002711	0.00342406	0.819233	-1.15645	0.027648	0.00024	0.0136295	94.1154	33.9179	70	0	0.632699	-1.62124	153	70	99.8193	0.00311209	0.00750663	1.95e-05	1.85325e-05	2.46197	4.53732	0.027652	7e-06	0.00807918	949.135	395.057	1130	0	-1.68112	0.855058	1130	70	1027.04	0.00230319	0.00658269	2.15e-05	2.00151e-05	3.03233	7.80366	0.027628	6e-06	0.00694285	726.83	507.394	1130	0	-0.451557
0.00773944	0.00842393	0.003442	0.00501564	0.904539	-0.544058	0.026602	5.9e-05	0.011324	90.7037	32.6306	70	0	0.867454	-1.24962	153	70	96.1898	0.00288347	0.00629251	2.2e-05	2.07564e-05	2.39156	4.82808	0.026602	7e-06	0.00688241	920.247	415.913	1130	0	-1.4381	0.0849075	1130	70	1008.7	0.00210493	0.00550932	2.4e-05	2.2239e-05	2.97582	8.26365	0.026578	7e-06	0.00587195	696.27	512.922	1130	0	-0.326752
0.00737413	0.00922908	0.002395	0.00299337	1.05319	-0.482263	0.028292	2e-06	0.0116964	95.6452	33.1165	70	0	0.497366	-1.73055	153	70	101.041	0.00328819	0.00716211	8e-06	8.8956e-06	2.27572	3.90341	0.028292	1e-06	0.00783355	835.275	465.658	1130	0	-0.919089	-1.15458	1130	70	954.662	0.00228598	0.00611756	9e-06	1.03782e-05	2.95902	7.72823	0.028267	1e-06	0.006502	605.99	517.173	242	255.007	0.0289472
0.00933989	0.00853589	0.004594	0.00527954	0.842761	-0.660706	0.027753	0.001033	0.0125004	101.105	33.8902	70	0	0.128088	-2.05122	141	70	106.35	0.00222528	0.00566312	1.1e-05	5.9304e-06	3.0175	8.62919	0.027758	7e-06	0.00605202	925.975	414.091	1130	0	-1.49672	0.252259	1130	70	1013.3	0.00180265	0.00510235	2e-05	1.63086e-05	3.51851	12.2905	0.027733	7e-06	0.00538731	769.25	494.514	1130	0	-0.624752
0.00847119	0.00874694	0.004425	0.00533291	0.884041	-0.582969	0.027781	0.00063	0.0120261	100.667	33.1863	70	0	0.124779	-2.03568	138	70	105.748	0.00231542	0.0057868	1.4e-05	1.03782e-05	2.92472	8.0601	0.027783	7e-06	0.00619873	909.544	424.295	1130	0	-1.36947	-0.111473	1130	70	1002.51	0.00182918	0.0052175	2.1e-05	1.70499e-05	3.40468	11.4041	0.027757	7e-06	0.00550418	739.68	501.7	1130	0	-0.494351
0.00690003	0.00996326	0.003298	0.00311865	2.42662	5.75865	0.045636	0.000203	0.011982	97.3	34.4825	70	0	0.467249	-1.73748	153	70	103.037	0.00296611	0.00730933	1.95e-05	2.44629e-05	3.88339	16.8464	0.045533	3e-06	0.0078397	812.157	475.039	1130	0	-0.807273	-1.34287	1130	70	939.169	0.00207637	0.00623862	1.85e-05	2.14977e-05	4.76485	25.7807	0.045533	3e-06	0.00654542	597.7	515.777	170.5	149.001	0.0612408
0.00722511	0.00807187	0.004007	0.00514314	1.13197	0.160495	0.027538	1.4e-05	0.0107252	90.5714	30.6128	70	0	0.757069	-1.43478	138	70	95.4299	0.00298203	0.00619542	1.75e-05	1.55673e-05	2.38967	5.19304	0.027538	5e-06	0.00683686	855.75	448.794	1130	0	-1.01412	-0.942099	1130	70	964.846	0.00214706	0.00540799	2e-05	1.77912e-05	2.99342	8.84685	0.027513	5e-06	0.00579342	641.5	513.745	1130	0	-0.105007
0.009481	0.0232638	0.0015605	0.00210233	3.2872	10.608	0.114366	5e-06	0.0248756	80.8182	29.5527	70	11.8608	1.36192	-0.0620941	138	62	85.9366	0.00599957	0.020235	5e-06	5.9304e-06	4.25585	18.1601	0.114383	1e-06	0.0209317	963.75	362.169	1130	0	-1.67841	0.892831	1130	131	1028.42	0.00417209	0.016042	1.5e-05	2.07564e-05	5.31362	29.9114	0.114359	1e-06	0.0164978	575.26	516.987	168.5	157.897	0.134143
0.00371204	0.00596669	0.002567	0.00114605	3.02022	8.19793	0.028225	1e-05	0.00697062	117.333	34.2086	138	0	-0.614309	-1.54957	153	70	122.112	0.00306758	0.00875766	1.4e-05	1.18608e-05	3.05538	8.15901	0.040753	5e-06	0.00920392	979.618	368.09	1130	0	-1.96176	1.89303	1130	70	1045.31	0.00168717	0.00437096	2.55e-05	3.03933e-05	4.58441	21.8215	0.028215	5e-06	0.00466485	591.59	510.204	153	123.056	0.111039
0.00398036	0.00578959	0.002641	0.000235733	2.68223	6.62918	0.02745	1e-06	0.0069807	125.302	28.9041	138	0	-1.31144	-0.113191	153	70	128.531	0.00453857	0.0109882	1.6e-05	2.07564e-05	2.41054	4.65271	0.046777	1e-06	0.0117801	889.723	439.997	1130	0	-1.22576	-0.493473	1130	70	990.498	0.00213313	0.00462791	0.0001985	0.000293555	3.72748	14.6525	0.027424	1e-06	0.0050748	484.58	487.26	138	100.817	0.564949
0.00778183	0.00990376	0.002716	0.00285697	1.0756	-0.639925	0.027973	0.000461	0.012432	92.6667	32.745	70	0	0.663376	-1.6224	138	70	98.0544	0.00246879	0.00663927	1e-05	1.18608e-05	2.95712	7.373	0.027978	1e-06	0.00704236	968.066	376.89	1130	0	-1.84846	1.4515	1130	70	1037.94	0.00187628	0.00580915	1e-05	1.18608e-05	3.53401	11.3346	0.027953	1e-06	0.00607694	757.97	499.048	1130	0	-0.580716
0.00950486	0.0114388	0.0027175	0.00370502	0.707582	-1.43744	0.027648	3e-06	0.0146711	95.4091	34.5401	70	0	0.553927	-1.7267	153	70	101.201	0.00269644	0.00735023	1e-05	1.18608e-05	2.75071	5.93253	0.027648	1e-06	0.00778486	982.256	364.082	1130	0	-2.02526	2.14356	1130	70	1046.75	0.00210322	0.00657203	1.5e-05	1.70499e-05	3.24794	8.99681	0.027624	1e-06	0.00686901	787.15	489.57	1130	0	-0.716198
0.00814767	0.00839523	0.004654	0.00480214	1.0496	-0.2018	0.027824	2.7e-05	0.0116073	99.5455	33.2501	70	0	0.24141	-1.90889	153	70	104.792	0.00401252	0.007136	0.000215	0.000318759	1.99659	3.02126	0.027824	7e-06	0.00814019	744.687	502.914	1130	0	-0.518306	-1.74948	1130	70	896.496	0.00268873	0.00611841	2.5e-05	2.59455e-05	2.67801	6.54219	0.027818	3e-06	0.00665506	531.79	511.787	138	100.817	0.311849
0.00871317	0.0121775	0.002632	0.00354267	1.78035	2.72348	0.049154	0.000187	0.0147659	89.4583	31.0749	70	0	0.878061	-1.25564	141	70	94.4892	0.00282638	0.00748887	1.85e-05	1.92738e-05	3.9286	18.339	0.049142	2e-06	0.00795824	913.763	420.315	1130	0	-1.39757	-0.0372232	1130	70	1004.64	0.00214805	0.00662614	1.65e-05	1.40847e-05	4.59411	25.2764	0.049142	2e-06	0.00693403	715.93	509.166	1130	0	-0.407325
0.00544135	0.00701664	0.0026625	0.00236697	1.67666	1.66608	0.027315	0.000273	0.00879736	104	34.5113	104	50.4084	0	-2.05796	138	70	109.417	0.00272512	0.00695597	5e-06	5.9304e-06	2.7726	6.49746	0.029214	1e-06	0.0074215	943.636	398.655	1130	0	-1.61806	0.637674	1130	70	1023.21	0.00185055	0.00478953	1.45e-05	2.00151e-05	3.46442	12.0138	0.027208	1e-06	0.00511222	658.16	514.335	1130	0	-0.164249
0.00675878	0.00971285	0.002615	0.00277098	1.35997	0.088379	0.027717	5e-06	0.0117329	109.775	36.8263	138	22.239	-0.128616	-1.93882	158	70	115.641	0.00452522	0.00973379	3e-05	3.92889e-05	2.04728	2.56337	0.035682	7e-06	0.0106604	822.333	474.579	1130	0	-0.859625	-1.2699	1130	70	947.472	0.002981	0.00736402	2.55e-05	2.74281e-05	2.67615	5.64084	0.027749	5e-06	0.0079103	537.31	507.787	153	123.056	0.30892
0.00805089	0.0073183	0.006789	0.00844192	0.915425	0.183636	0.027006	6e-06	0.0108094	97.0286	33.9693	70	0	0.457742	-1.74877	153	70	102.643	0.00404757	0.00667182	6.3e-05	9.34038e-05	1.78037	2.54943	0.027006	7e-06	0.00775958	765.092	495.984	1130	0	-0.602232	-1.65353	1145	70	909.715	0.00281781	0.00575732	2.4e-05	2.52042e-05	2.33756	5.27676	0.026982	3e-06	0.00638399	531.27	511.847	139.5	103.041	0.311883
0.00329359	0.0171599	0.000107	0.000115643	6.40198	42.7178	0.130932	1e-06	0.0173505	73.2754	18.2337	68	0	3.22061	8.5113	138	68	75.478	0.00258194	0.0105296	9e-06	1.18608e-05	4.43393	19.4075	0.056544	6e-06	0.0106753	1040.1	280.457	1130	0	-2.63804	5.20952	1130	131	1076.07	0.00227877	0.0143009	7.15e-05	9.56277e-05	7.83832	64.5865	0.130932	1e-06	0.0144105	372.99	475.421	68	0	0.953422
0.000923415	0.00362235	0.000107	0.000157156	6.28783	40.489	0.026019	1e-06	0.00370493	98.1887	35.2382	70	11.8608	0.25103	-1.96186	138	62	104.208	0.000993064	0.00402907	4e-06	4.4478e-06	5.95535	35.9146	0.027339	1e-06	0.00410782	976.894	370.238	1130	0	-1.91578	1.71922	1130	70	1043.3	0.00050489	0.00264862	7e-06	8.8956e-06	8.88565	81.9469	0.025928	1e-06	0.00268327	511.18	508.549	138	103.782	0.39344
0.00375567	0.0174906	0.0001015	0.000144553	6.45299	43.3858	0.13072	1e-06	0.0177462	93.0167	33.8759	68	0	0.623107	-1.6177	153	68	98.8967	0.00155423	0.00562641	2e-06	1.4826e-06	4.22279	17.4832	0.030792	1e-06	0.00576895	906.775	420.999	1130	0	-1.28975	-0.314219	1130	70	997.522	0.00225346	0.0136277	8e-06	1.03782e-05	8.50614	76.2015	0.13072	1e-06	0.0137454	418.52	480.666	138	103.782	0.79218
0.0142047	0.0317548	0.000873	0.00129134	2.93874	7.94847	0.130623	1e-06	0.034345	109.758	35.463	138	0	-0.26157	-1.9367	153	68	115.179	0.00769564	0.0243914	0.000208	0.000255007	4.41872	20.1656	0.141048	5e-06	0.0254025	74.0896	26.9375	62	0	2.07098	2.47679	156	62	78.7659	0.00515608	0.0194963	0.0001355	0.000172723	5.43657	31.3851	0.130623	1e-06	0.0200721	85.86	34.2693	68	8.8956	0.959724
0.0111582	0.0336019	0.001208	0.00176652	3.88074	13.9701	0.161093	1.4e-05	0.0350245	84.9524	35.3305	70	11.8608	1.32055	-0.187412	153	62	91.8446	0.00475352	0.0206127	1.55e-05	1.40847e-05	6.42004	42.9506	0.152831	4e-06	0.0209798	993.862	345.117	1130	0	-2.04525	2.22396	1165	131	1051.1	0.00468646	0.0223182	1.9e-05	1.92738e-05	6.37467	40.5367	0.161093	4e-06	0.0226954	612.12	521.889	641.5	724.25	-0.00747154
0.00723473	0.00901584	0.002662	0.000720544	1.3842	0.250535	0.027247	0.000498	0.0114643	129.405	27.0601	138	0	-1.58655	0.867101	153	70	132.13	0.00384089	0.00944995	3e-06	2.9652e-06	2.30738	3.66603	0.03401	1e-06	0.010131	914.587	426.065	1130	0	-1.42036	0.0239177	1130	70	1007.53	0.002682	0.00645326	2e-05	2.81694e-05	2.96232	7.6941	0.027227	1e-06	0.00695854	624.07	509.031	641.5	724.25	-0.00650072
0.00683763	0.0077173	0.003531	0.00372429	1.51145	1.2977	0.027344	0.000229	0.0102139	100.267	35.6544	70	0	0.328232	-1.85966	153	70	106.218	0.00295623	0.0060344	2.2e-05	2.14977e-05	2.70059	7.14157	0.027264	7e-06	0.0066808	807.829	479.941	1130	0	-0.791111	-1.38234	1130	70	937.891	0.00206936	0.00521266	2e-05	1.77912e-05	3.3864	11.8991	0.027258	4e-06	0.00558412	595.56	516.829	172.5	151.966	0.0702054
0.00906868	0.0119914	0.002221	0.00253821	1.3182	0.806596	0.045131	6.3e-05	0.0148627	83.7143	26.8754	70	0	1.35114	-0.130892	138	70	87.7757	0.00438788	0.0110282	8e-06	1.03782e-05	3.19349	11.0201	0.061973	1e-06	0.0117977	875.111	435.35	1130	0	-1.12054	-0.697841	1145	70	976.072	0.00315927	0.00954182	1.2e-05	1.63086e-05	3.9042	16.9218	0.061966	1e-06	0.0100058	653.52	513.48	1130	0	-0.158117
0.000327169	0.000583585	0.000168	9.93342e-05	3.535	13.2885	0.003442	4e-06	0.00066511	68.7077	20.3114	62	0	3.02481	7.42893	138	62	71.6028	0.0004166	0.000779074	1.3e-05	8.8956e-06	2.10105	4.37541	0.003441	6e-06	0.000873596	925.714	414.816	1130	0	-1.44103	0.0893692	1130	70	1011.98	0.0002295	0.000478529	9.65e-05	0.00013121	4.17052	20.6311	0.003434	4e-06	0.000528555	368.66	477.64	62	0	0.959067
0.00569597	0.00814639	0.0026365	0.00156044	1.82187	1.75125	0.027094	0.000398	0.00983534	110.375	33.9314	138	0	-0.364016	-1.92474	138	70	115.317	0.00268774	0.0081437	5e-06	4.4478e-06	3.56593	12.1687	0.040961	1e-06	0.00851871	964.912	379.541	1130	0	-1.81484	1.34067	1130	70	1035.85	0.00182778	0.00527112	8.5e-06	9.6369e-06	3.87129	14.4222	0.027069	1e-06	0.00555407	691.46	508.285	1130	0	-0.287892
0.00880638	0.00903461	0.003828	0.0055642	0.794428	-0.802163	0.028179	7.5e-05	0.0125045	96.8966	32.7571	70	0	0.361189	-1.89971	138	70	102.103	0.00359769	0.00718233	2.1e-05	2.07564e-05	2.08709	3.24806	0.028179	5e-06	0.00798766	815.493	474.004	1130	0	-0.821147	-1.32412	1130	70	941.565	0.00255445	0.00624886	2.2e-05	1.77912e-05	2.68672	6.3597	0.028155	5e-06	0.00672183	607.1	516.299	282	314.311	0.0268078
0.00649836	0.00847185	0.002118	0.0028377	1.38858	0.511157	0.02689	8.6e-05	0.0105748	106	33.541	126	17.7912	-0.148023	-2.00869	138	70	111.027	0.00333725	0.00731771	2.9e-05	3.26172e-05	2.4886	4.98233	0.029414	7e-06	0.00799293	756.134	493.832	1130	0	-0.55885	-1.68691	1130	70	901.094	0.00223596	0.00565108	2.5e-05	2.37216e-05	3.23404	9.96943	0.026866	7e-06	0.00605103	541.59	507.288	141.5	106.006	0.286281
0.00606263	0.00796947	0.002219	0.00267683	1.46604	0.867081	0.027485	2e-06	0.00992958	102.421	33.1472	98	41.5128	0.0478176	-1.99445	141	70	107.517	0.00358931	0.00702807	0.000339	0.000501119	2.13661	3.45915	0.027485	1e-06	0.00784093	773.468	491.583	1130	0	-0.641319	-1.58788	1156	70	914.335	0.0023038	0.0056876	2.05e-05	2.89107e-05	3.03361	8.66492	0.027465	1e-06	0.00611006	518.47	506.43	141	105.265	0.369093
0.00653984	0.00891845	0.001689	0.00220018	1.156	-0.383566	0.026925	1.6e-05	0.0109464	112.469	38.48	138	22.239	-0.177324	-1.9502	153	70	118.675	0.00310268	0.0073995	1.3e-05	1.33434e-05	2.51668	5.27736	0.032803	3e-06	0.00797333	896.235	431.228	1130	0	-1.2862	-0.310323	1145	70	993.207	0.00210982	0.00584201	1.65e-05	1.4826e-05	3.05626	8.08859	0.026841	3e-06	0.00618378	645.43	511.208	1130	0	-0.111107
0.0124447	0.0110415	0.011102	0.0144309	0.280567	-1.67897	0.0277	0.000333	0.0165055	99.6786	35.008	70	0	0.293325	-1.94855	153	70	105.44	0.00487108	0.00912643	8e-06	1.03782e-05	1.68884	1.23169	0.027699	1e-06	0.0102889	869.194	451.259	1130	0	-1.13196	-0.716396	1130	70	977.909	0.00350718	0.00802882	1.1e-05	1.4826e-05	2.2299	3.45502	0.027675	1e-06	0.00872454	653.73	516.682	1130	0	-0.162422
0.00219953	0.00583911	0.000176	0.000137882	3.53582	11.7828	0.028203	6e-06	0.00620886	87.3483	38.9332	62	0	0.924588	-1.10525	153	62	95.5432	0.0111393	0.0110988	0.009058	0.0107177	0.442848	-1.57265	0.028195	1.6e-05	0.0153645	366.182	464.742	137	99.3342	0.887454	-1.27047	1130	70	574.838	0.00195789	0.00554336	0.000162	0.000202375	3.7921	13.8026	0.028188	6e-06	0.00585277	118.02	175.649	62	0	5.06715
0.00591597	0.00849083	0.00264	0.0018829	1.73957	1.44999	0.028477	0.000482	0.0102277	112.207	33.5787	138	0	-0.47196	-1.83707	138	70	116.957	0.00244737	0.00815515	8e-06	1.03782e-05	3.92104	15.2525	0.045846	1e-06	0.00845927	992.155	349.341	1130	0	-2.12626	2.63201	1130	70	1051.04	0.00173763	0.00524542	1.1e-05	1.4826e-05	4.00607	15.5462	0.028462	1e-06	0.00550078	736.97	497.644	1130	0	-0.474519
0.00955041	0.0105882	0.003055	0.00376284	0.729851	-1.24823	0.028324	0.000301	0.0140792	95.4091	34.5401	70	0	0.553927	-1.7267	153	70	101.201	0.0026941	0.00701676	8e-06	8.8956e-06	2.73155	6.12334	0.028324	1e-06	0.00747408	979.769	364.331	1130	0	-2.00158	2.0748	1130	70	1044.5	0.00210145	0.00627983	1.3e-05	1.63086e-05	3.22438	9.20848	0.0283	1e-06	0.00659227	785.21	488.933	1130	0	-0.708609
0.0116598	0.0106356	0.011269	0.0150884	0.320204	-1.54693	0.027735	0.000232	0.0155696	98.8824	35.7524	70	0	0.356167	-1.93487	153	70	104.789	0.00246477	0.00640845	8e-06	7.413e-06	2.75731	6.62741	0.027735	1e-06	0.00682997	988.819	354.876	1130	0	-2.10644	2.511	1130	70	1049.85	0.00204576	0.00589894	8e-06	1.03782e-05	3.12486	8.95272	0.027716	1e-06	0.00621568	837.53	466.258	1130	0	-0.960453
0.00685723	0.009608	0.0016045	0.00155895	1.28756	-0.0249725	0.028399	0.000282	0.011673	99.8	37.6924	70	0	0.483625	-1.67762	165	70	106.458	0.00295391	0.0071017	2.15e-05	2.14977e-05	2.65421	5.7305	0.028449	7e-06	0.00764456	860.771	453.866	1130	0	-1.07948	-0.82097	1145	70	971.586	0.00206774	0.00607209	2.5e-05	2.52042e-05	3.3612	10.2197	0.028399	7e-06	0.0063857	632.48	516.549	1130	11.1195	-0.0795803
0.00837479	0.0095303	0.002256	0.00334178	0.74957	-1.15157	0.02641	2e-06	0.0125782	97.2121	34.4699	70	0	0.447834	-1.80674	153	70	102.968	0.00396701	0.00782923	8e-06	1.18608e-05	1.87778	1.93025	0.026374	1e-06	0.00872463	800.97	475.224	1130	0	-0.765385	-1.40193	1130	70	929.527	0.00276397	0.0066926	1.2e-05	1.4826e-05	2.48856	4.79693	0.026366	1e-06	0.00720989	568.73	511.424	145	111.195	0.16505
0.0108738	0.0104381	0.007874	0.0106258	0.492533	-1.37244	0.029248	6e-06	0.014963	102.97	34.5113	70	0	0.0578988	-2.05623	138	70	108.433	0.00495839	0.00881661	2.2e-05	2.2239e-05	1.62931	1.20783	0.029249	2e-06	0.0100577	805.985	482.696	1130	0	-0.791711	-1.3856	1130	70	937.619	0.00358848	0.00775816	2.4e-05	2.52042e-05	2.19542	3.51392	0.029224	2e-06	0.0085126	573.99	515.843	141	105.265	0.150895
0.000443457	0.00124796	0.0001415	0.000132693	5.61597	36.9631	0.010043	4e-06	0.001318	82.8261	33.9076	62	0	1.00586	-0.993998	138	62	89.4281	0.00077475	0.0016143	1.8e-05	2.2239e-05	1.69191	1.27802	0.004672	6e-06	0.00169719	873.375	475.514	1130	0	-0.949125	-1.19908	1130	137	980.119	0.00041805	0.00120171	0.000129	0.000150484	5.83824	40.213	0.010043	4e-06	0.00126666	146.07	252.006	62	0	3.54622
0.00629248	0.00848452	0.002628	0.00186289	1.54473	0.808449	0.027289	4.9e-05	0.0104777	114.2	32.8471	138	0	-0.605533	-1.6733	138	70	118.716	0.00373748	0.00912542	9.5e-06	1.26021e-05	2.58519	5.53999	0.039596	1e-06	0.00979051	900.683	430.817	1130	0	-1.32809	-0.213751	1130	70	996.865	0.00252699	0.00609944	2.35e-05	3.33585e-05	3.03285	8.19712	0.027278	1e-06	0.00657395	586.09	510.872	138	100.817	0.117575
0.00831903	0.00824769	0.004284	0.00553603	0.89628	-0.452814	0.028598	1.6e-05	0.0116288	98.6765	33.1322	70	0	0.292351	-1.88056	153	70	103.935	0.00423514	0.00721635	0.000386	0.000561905	1.79029	2.15249	0.028609	7e-06	0.00832004	754.803	498.876	1130	0	-0.559504	-1.70346	1130	70	902.682	0.00284093	0.00617137	2.5e-05	2.37216e-05	2.46032	5.32266	0.028584	7e-06	0.00676578	531.72	511.225	139.5	103.041	0.31185
0.00681532	0.00790477	0.003292	0.00404602	1.20454	0.117657	0.026136	1.6e-05	0.0103401	99.0968	32.9953	70	0	0.257119	-1.89497	153	70	104.277	0.00307713	0.00625753	1.6e-05	2.2239e-05	2.36342	4.73857	0.026146	1e-06	0.00693238	815.304	476.421	1130	0	-0.836377	-1.30932	1138	70	942.554	0.00212322	0.0053645	1.6e-05	2.07564e-05	3.05576	8.856	0.026122	1e-06	0.0057444	593.28	516.781	152.5	122.314	0.0728639
0.00908345	0.0103267	0.001763	0.00234473	0.697013	-1.21362	0.027452	0.000141	0.0136508	104.184	36.8165	70	0	0.150503	-1.95865	153	70	110.336	0.00554997	0.00931517	9.15e-05	0.000130469	1.38271	0.272503	0.027452	7e-06	0.0107784	809.29	481.055	1130	0	-0.818063	-1.33833	1130	70	939.485	0.00345171	0.00770065	2.5e-05	2.44629e-05	2.18398	3.30495	0.027427	7e-06	0.00840364	541.35	511.285	141	105.265	0.273309
0.0100543	0.0106919	0.004575	0.00610238	0.648118	-1.35159	0.02763	0.000308	0.0145201	97.8	34.8712	70	0	0.406199	-1.87065	153	70	103.596	0.00337432	0.00749472	1.5e-05	1.63086e-05	2.25155	3.73382	0.027631	2e-06	0.00817361	920.92	415.883	1130	0	-1.46822	0.177981	1130	70	1009.33	0.00253099	0.00659641	1.7e-05	1.63086e-05	2.8062	6.72292	0.027611	2e-06	0.00703445	715.14	507.835	1130	0	-0.404781
0.00896422	0.0107558	0.002313	0.0033655	0.728831	-1.30907	0.027696	1.7e-05	0.0138208	93.6522	33.115	70	0	0.597791	-1.71147	138	70	99.0942	0.00267683	0.00700342	1.6e-05	1.4826e-05	2.72401	5.9996	0.027696	5e-06	0.00745495	979.779	364.533	1130	0	-1.99498	2.03216	1130	70	1044.57	0.00206188	0.00623288	1.8e-05	1.63086e-05	3.24325	9.23367	0.027671	5e-06	0.00653541	775.97	492.67	1130	0	-0.666434
0.00934605	0.00990939	0.002575	0.00343518	0.817317	-0.970911	0.028294	0.000258	0.0135237	109.405	35.0321	138	0	-0.232018	-1.95016	153	70	114.733	0.00477571	0.00867162	5e-06	5.9304e-06	1.70206	1.46718	0.028769	1e-06	0.00983925	844.429	462.19	1130	0	-1.00434	-0.983421	1130	70	960.879	0.00347398	0.00748806	1.75e-05	2.44629e-05	2.29473	3.97162	0.02827	1e-06	0.00822064	572.47	511.307	147	114.16	0.156365
0.0133883	0.011059	0.0125265	0.0163234	0.169084	-1.73409	0.02747	0.000307	0.0172946	115.94	33.939	138	0	-0.526162	-1.53159	168	70	120.71	0.0132818	0.011173	0.012513	0.0168231	0.159573	-1.73288	0.027475	7e-06	0.0172843	97.62	36.5758	70	0	0.663319	-1.24343	188	70	104.119	0.00669437	0.0102709	0.000111	0.000160862	1.21299	-0.258332	0.027446	5e-06	0.0122168	106.78	36.2905	128	53.3736	0.0719775
0.0143179	0.00980034	0.012976	0.0130232	0.0156896	-1.52676	0.028879	1.7e-05	0.0172797	110.256	34.2988	138	17.7912	-0.301275	-1.88694	153	70	115.337	0.00918561	0.0104077	0.004241	0.00627733	0.660378	-1.18727	0.028879	7e-06	0.0138174	537.443	515.69	141	105.265	0.282792	-1.94058	1130	70	741.903	0.00560346	0.00925745	2.5e-05	2.52042e-05	1.39781	0.386454	0.028859	4e-06	0.0107816	370.84	453.296	138	100.817	1.0626
0.00691024	0.0070118	0.0049085	0.00472282	1.54768	1.81222	0.027975	0.000219	0.00977091	97.4706	33.6184	70	0	0.393189	-1.83123	153	70	102.944	0.00335158	0.00604283	2.65e-05	3.55824e-05	2.43226	5.97876	0.0281	5e-06	0.00686991	773.379	485.231	1130	0	-0.637538	-1.57308	1130	70	911.041	0.00234948	0.0052038	2.1e-05	2.2239e-05	3.02838	9.87946	0.027975	4e-06	0.00568584	543.57	508.446	141	105.265	0.264535
0.00887018	0.00848178	0.005392	0.00615872	0.783955	-0.682737	0.027062	0.000162	0.0121836	102.667	34.6858	70	0	0.139148	-1.93367	153	70	108.199	0.004368	0.00747498	6e-06	7.413e-06	1.71198	1.78009	0.027061	1e-06	0.00860934	769.313	491.721	1130	0	-0.622796	-1.61024	1130	70	911.056	0.00292716	0.00637176	2.05e-05	2.74281e-05	2.38646	4.86023	0.027037	1e-06	0.00698295	549.32	510.72	144	109.712	0.24715
0.0068255	0.00865418	0.003294	0.00375913	1.43331	0.833147	0.029306	0.000101	0.0109081	95.8333	32.3495	70	0	0.416663	-1.85249	138	70	100.973	0.00297881	0.00653696	3.5e-05	4.15128e-05	2.74268	6.97819	0.029311	7e-06	0.00714106	858.643	456.356	1130	0	-1.07114	-0.84009	1154	70	970.852	0.00208537	0.00561912	2.5e-05	2.37216e-05	3.44613	11.8104	0.029286	7e-06	0.00596721	629.8	518.543	1130	17.7912	-0.074404
0.00690027	0.00884692	0.002273	0.00249596	1.28477	0.0759286	0.027108	0.000456	0.0111028	112.733	38.6326	138	28.9107	-0.157945	-1.89983	165	70	118.96	0.00299169	0.00678346	1.25e-05	1.40847e-05	2.48808	5.12019	0.027107	2e-06	0.0073694	889.214	436.387	1130	0	-1.24959	-0.411792	1130	70	989.149	0.00209418	0.00572918	2.05e-05	2.44629e-05	3.29225	10.0295	0.027082	2e-06	0.00607296	656.27	510.937	1130	0	-0.156684
0.0101793	0.0102556	0.0053135	0.00749084	0.547738	-1.34034	0.028905	0.000148	0.0143356	102.812	35.6673	70	0	0.150573	-1.98965	153	70	108.641	0.00479057	0.0087496	1.9e-05	2.37216e-05	1.65208	1.21536	0.028904	2e-06	0.00991863	833.059	466.427	1130	0	-0.942179	-1.09796	1130	70	953.07	0.00325759	0.00745212	1.95e-05	1.85325e-05	2.28582	3.87524	0.028885	2e-06	0.0080988	599.38	514.627	156	127.504	0.0446223
0.00192371	0.00199428	0.0013775	0.00134472	2.43985	6.82702	0.009679	0.000263	0.00274082	97.0417	39.1746	70	0	0.678437	-1.58454	153	70	104.345	0.000598316	0.00292183	8.5e-06	5.1891e-06	7.7231	61.3211	0.025024	4e-06	0.00296356	1048.83	272.488	1130	0	-3.0417	7.40525	1145	70	1083.2	0.00046179	0.00124413	1.2e-05	7.413e-06	4.79308	29.1673	0.009679	4e-06	0.00132122	820.4	472.77	1130	0	-0.862549
0.00743003	0.00916221	0.002667	0.000203116	1.46499	0.429939	0.02834	0.000631	0.011746	131.817	22.6314	138	0	-2.19932	3.3522	153	70	133.719	0.0182602	0.0147082	0.020244	0.016783	0.280923	-1.22163	0.04735	0.000559	0.0232875	89.6897	32.6147	70	0	0.983304	-1.01163	156	70	95.2432	0.00529547	0.00821119	0.0026365	0.002705	1.9158	2.21356	0.028315	4e-06	0.00973609	119.6	32.1263	138	0	-0.85223
0.00876822	0.0103856	0.003528	0.00431585	0.92896	-0.911984	0.027815	6.2e-05	0.0134443	99.8889	37.1901	70	0	0.431907	-1.76641	160	70	106.347	0.00326712	0.00753266	2.1e-05	1.92738e-05	2.47371	4.69735	0.027819	7e-06	0.0081632	903.178	431.22	1130	0	-1.33471	-0.208639	1180	70	999.567	0.00238525	0.0065807	2.35e-05	2.14977e-05	3.0698	8.17125	0.027795	7e-06	0.00696864	686.29	513.876	1130	0	-0.284726
0.00704177	0.00779451	0.003841	0.00438924	1.14051	0.146446	0.026749	7e-06	0.0103925	97.5	33.175	70	0	0.368878	-1.82996	153	70	102.784	0.00250082	0.00566356	1.75e-05	1.70499e-05	2.70792	6.93855	0.026748	6e-06	0.00615602	891.486	438.122	1130	0	-1.26308	-0.400815	1130	70	992.021	0.00185061	0.00498371	1.65e-05	1.40847e-05	3.29535	10.8868	0.026742	6e-06	0.0052928	685.05	514.135	1130	0	-0.283524
0.00612259	0.00825758	0.0020385	0.00247001	1.52512	0.942236	0.027274	1.6e-05	0.0101818	95.0294	32.4574	70	0	0.49122	-1.77689	141	70	100.265	0.00316042	0.0067142	0.0001245	0.000183842	2.56733	5.69287	0.028199	1e-06	0.00737467	816.758	475.182	1130	0	-0.841943	-1.30031	1130	70	943.117	0.00208588	0.00557381	2.5e-05	3.40998e-05	3.34236	10.6621	0.02725	1e-06	0.00592516	571.37	516.402	141	105.265	0.152037
0.00810739	0.00901443	0.004294	0.00584441	1.00761	-0.34735	0.02718	4.7e-05	0.012022	99.9091	33.6121	70	0	0.232823	-1.92561	153	70	105.249	0.00396775	0.00751654	2.3e-05	2.37216e-05	2.00154	2.93533	0.027184	7e-06	0.00844974	763.254	495.207	1130	0	-0.585591	-1.67164	1130	70	907.814	0.00267544	0.00638711	2.35e-05	2.29803e-05	2.70947	6.58413	0.027159	6e-06	0.0068953	544.35	511.981	142.5	107.489	0.269905
0.00837737	0.00996673	0.0018955	0.00230767	0.870373	-0.988214	0.026392	0.000203	0.0128599	107.125	38.2978	104	50.4084	0.0554325	-2.00638	153	70	113.496	0.00270109	0.0071912	7e-06	8.8956e-06	2.95326	8.07021	0.034247	1e-06	0.00763733	980.934	365.103	1130	0	-1.9873	1.98943	1130	70	1045.84	0.00205283	0.00573188	1.4e-05	1.77912e-05	3.17274	9.19434	0.026375	1e-06	0.00606135	771.22	491.937	1130	0	-0.626293
0.000503118	0.00275012	0.000107	0.000105265	8.9055	80.505	0.026319	1e-06	0.00278118	95.3763	35.4723	68	0	0.533907	-1.68239	153	68	101.693	0.00557414	0.0125167	0.001148	0.000573766	1.61157	0.779407	0.033925	3.3e-05	0.0128592	108.571	36.2347	131	14.826	-0.209272	-2.19132	141	70	113.636	0.00047736	0.002645	0.000107	0.000107488	9.2453	86.9181	0.026233	1e-06	0.00267468	96.3	35.5012	68	0	0.475745
0.0116563	0.0297821	0.001123	0.00165755	3.34435	10.4616	0.130785	0	0.0316149	100.605	34.9884	70	2.9652	0.217802	-1.97699	153	68	106.364	0.00711937	0.0264264	1.7e-05	1.77912e-05	4.72736	22.125	0.155982	5e-06	0.0271621	815.79	477.002	1130	0	-0.825407	-1.33108	1130	70	943.067	0.00442946	0.0190703	1.75e-05	1.70499e-05	5.87892	35.5515	0.130785	0	0.0194849	544.02	512.228	139.5	103.041	0.270355
0.0141574	0.0285201	0.005717	0.00846713	3.41104	11.1311	0.130667	1e-06	0.0316234	111.203	35.1194	138	17.7912	-0.319552	-1.85189	153	68	116.528	0.020285	0.0347409	0.01168	0.0143946	2.81834	6.85283	0.14209	0.000912	0.039862	103.22	39.1162	70	0	0.419006	-1.58166	181	70	110.214	0.00835285	0.0228581	6.15e-05	8.96973e-05	4.58352	21.5321	0.130667	1e-06	0.0242288	107.93	36.8289	134	41.5128	0.00939471
0.0108089	0.00907492	0.007914	0.0076858	0.627755	-0.997622	0.028571	4e-06	0.0140549	111.88	33.8114	126	17.7912	-0.352131	-1.72635	160	70	116.78	0.010447	0.00884318	0.007819	0.00754495	0.6856	-0.846582	0.028555	2.2e-05	0.01363	101.46	38.0377	70	0	0.447152	-1.574	188	70	108.222	0.00548844	0.00835222	8.6e-05	0.000123056	1.49324	0.981282	0.028546	2e-06	0.00995916	106.67	36.1853	126	50.4084	0.0669784
0.00997325	0.00842028	0.006968	0.00782813	0.711538	-0.806179	0.027433	6e-06	0.0129991	108.235	32.6959	126	17.7912	-0.279085	-1.87001	153	70	112.973	0.0104824	0.00840932	0.007817	0.00762501	0.660112	-0.818532	0.028695	3.9e-05	0.0133849	101.245	36.9879	70	0	0.369507	-1.77023	164	70	107.66	0.00519958	0.00779719	0.0005795	0.000856943	1.50253	1.10223	0.027408	3e-06	0.00933937	104.81	34.865	126	55.5975	0.0626368
0.00715948	0.00937485	0.001551	0.00126021	1.13771	-0.330805	0.028061	0.00022	0.0116668	98.6552	34.8161	70	0	0.351727	-1.90769	153	70	104.418	0.00294852	0.00730112	1.5e-05	1.63086e-05	2.77358	6.98856	0.034768	2e-06	0.0078262	952.38	391.341	1130	0	-1.72356	1.00649	1145	70	1028.6	0.00209544	0.00583993	2.05e-05	2.00151e-05	3.22649	9.59263	0.028017	2e-06	0.00617694	704.8	510.112	1130	0	-0.362667
0.00943958	0.0103952	0.0025595	0.00337959	0.771974	-1.1973	0.027474	0.000194	0.0139343	112.389	34.4643	138	0	-0.404676	-1.83354	153	70	117.414	0.00461731	0.00883044	4e-06	4.4478e-06	1.72327	1.34707	0.027475	1e-06	0.00990342	864.109	452.707	1130	0	-1.11804	-0.738266	1130	70	973.872	0.0033986	0.00766429	2.25e-05	3.03933e-05	2.32849	3.91202	0.027468	1e-06	0.00834891	593.49	512.2	153	123.056	0.077581
0.00742068	0.00917149	0.0023535	0.00252116	1.05849	-0.56356	0.026216	9.9e-05	0.0116696	94	33.0208	70	0	0.604109	-1.64278	146	70	99.4355	0.00287599	0.00671968	1.7e-05	2.00151e-05	2.52639	5.09306	0.02622	1e-06	0.00726624	901.764	430.366	1130	0	-1.31471	-0.265203	1130	70	997.908	0.00207779	0.00582858	1.5e-05	1.4826e-05	3.15959	8.91011	0.026195	1e-06	0.00616034	675.59	515.749	1130	0	-0.244081
0.00711976	0.00857451	0.002898	0.00257083	1.25732	0.0832243	0.027464	7.4e-05	0.0110308	101.31	35.8161	70	0	0.271351	-1.89563	153	70	107.249	0.00292658	0.00647512	3.3e-05	3.85476e-05	2.6041	5.81077	0.027463	7e-06	0.0070641	811.746	479.331	1130	0	-0.811817	-1.35002	1145	70	940.986	0.00207787	0.00557557	2.5e-05	2.52042e-05	3.2905	10.1971	0.027439	7e-06	0.00592399	605.72	517.484	175.5	156.414	0.0316056
0.00624382	0.00788421	0.002152	0.00218832	1.31868	0.349026	0.027326	6e-05	0.00996583	100.471	35.0655	70	0	0.266394	-1.93816	146	70	106.244	0.00321736	0.0066148	2.2e-05	2.2239e-05	2.2587	4.17073	0.028634	6e-06	0.00731054	850.621	460.216	1130	0	-1.00454	-0.995262	1130	70	965.477	0.00212346	0.00542098	2.4e-05	2.52042e-05	3.06201	8.73403	0.027269	6e-06	0.00579675	595.57	516.741	159.5	132.693	0.071044
0.00682651	0.00750672	0.003468	0.00370205	1.33587	0.668258	0.026455	0.000344	0.0100669	99.8857	35.674	70	0	0.387878	-1.74454	160	70	105.893	0.00366537	0.00645953	0.000328	0.00048481	2.14234	3.90291	0.02649	1e-06	0.00738367	708.108	505.978	1130	0	-0.352248	-1.88614	1130	70	868.039	0.00238952	0.00547204	2.5e-05	3.26172e-05	2.88795	8.12241	0.026455	1e-06	0.00594589	495.23	500.95	141	105.265	0.470249
0.00720316	0.0100289	0.0014025	0.00182582	1.19968	-0.264866	0.027709	4.3e-05	0.0122197	106.125	34.4765	138	0	-0.11942	-2.0468	138	70	111.418	0.00348259	0.0080182	1.95e-05	1.85325e-05	2.27547	3.66129	0.028664	4e-06	0.0086876	894.221	430.626	1130	0	-1.25467	-0.391209	1130	70	991.132	0.00236816	0.00654235	2.4e-05	2.52042e-05	3.08711	8.36411	0.027657	4e-06	0.00692694	642.03	512.237	1130	0	-0.0972342
0.0122961	0.0116601	0.0058175	0.00791264	0.300663	-1.89134	0.02739	0.000961	0.0166566	100.214	36.4041	70	0	0.290426	-1.99858	153	70	106.177	0.00180597	0.00618892	2e-06	1.4826e-06	3.63774	11.6198	0.027394	1e-06	0.0064124	1044.9	288.969	1130	0	-3.01099	7.15852	1160	70	1083.67	0.00172813	0.00597583	2.5e-06	2.2239e-06	3.67913	12.0662	0.027369	1e-06	0.00619192	912.64	424.737	1130	0	-1.40717
0.00982348	0.0108795	0.004072	0.0060238	0.681237	-1.26626	0.027829	9e-06	0.0144647	96.619	34.912	70	0	0.481249	-1.80895	153	70	102.45	0.0026452	0.00701572	1e-05	1.33434e-05	2.79133	6.55447	0.027812	1e-06	0.00745616	956.924	383.257	1130	0	-1.75373	1.13566	1130	70	1029.92	0.00208971	0.00631313	1.65e-05	2.00151e-05	3.2649	9.58461	0.027804	1e-06	0.00661997	776.26	489.899	1130	0	-0.660487
0.00786157	0.0102988	0.0019895	0.00245296	1.11614	-0.464683	0.028318	0.000235	0.0128094	91.9643	32.708	70	0	0.76388	-1.40598	153	70	97.4117	0.00305785	0.00742129	2.2e-05	2.29803e-05	2.62475	5.55805	0.028318	1e-06	0.00797878	937.264	401.559	1130	0	-1.6073	0.629929	1161	70	1018.56	0.00220165	0.00642807	2.15e-05	2.00151e-05	3.27028	9.56832	0.028312	1e-06	0.00676418	700.58	511.312	1130	0	-0.357118
0.00810931	0.00991806	0.002697	0.00331287	0.900886	-0.949214	0.027713	3e-06	0.0127042	102.75	33.4172	98	41.5128	0.0322782	-2.01794	141	70	107.904	0.00450927	0.00857703	1.75e-05	2.44629e-05	1.76666	1.49528	0.028206	2e-06	0.00963066	723.406	506.397	1130	0	-0.436618	-1.82387	1130	70	880.765	0.00291935	0.00706265	2.1e-05	2.66868e-05	2.50703	4.82628	0.027687	2e-06	0.00760952	499.97	503.222	138	100.817	0.440358
0.00518687	0.00647056	0.00158	0.00125576	1.6117	1.58449	0.025278	0.000221	0.00822789	104.846	32.9422	126	17.7912	-0.105708	-1.99049	141	70	109.773	0.00331639	0.00598148	3.6e-05	4.4478e-05	2.1961	5.0778	0.029659	6e-06	0.00679632	822.902	473.113	1130	0	-0.874057	-1.23827	1149	70	947.277	0.00202314	0.00420196	3.2e-05	3.7065e-05	2.67781	6.92751	0.020515	6e-06	0.00464467	542.86	509.878	139.5	103.041	0.274952
0.0066309	0.00774998	0.003165	0.00260789	1.55358	1.39897	0.028293	0.000977	0.0101041	101.581	33.3284	70	0	0.0889793	-2.02461	138	70	106.741	0.00304055	0.00673562	2.1e-05	2.07564e-05	3.07651	10.1642	0.036897	7e-06	0.00734548	841.058	463.471	1130	0	-0.969917	-1.05091	1130	70	958.682	0.00209798	0.00524845	2.5e-05	2.52042e-05	3.39167	11.8919	0.028268	7e-06	0.00562781	611.82	515.778	478	604.901	0.00327136
0.00730229	0.00927291	0.001629	0.00183101	1.08643	-0.286221	0.028054	0.000128	0.0116954	90.8824	33.003	70	0	0.89811	-1.17108	153	70	96.5234	0.00334317	0.00705751	2.25e-05	3.11346e-05	2.26297	4.13393	0.028051	3e-06	0.00776083	885.97	433.618	1130	0	-1.23093	-0.438507	1130	70	984.946	0.00248278	0.00637345	2.1e-05	2.2239e-05	2.82027	7.04919	0.028045	3e-06	0.0068102	615.64	516.821	803	484.81	-0.0272973
0.0121286	0.010634	0.01119	0.0137481	0.29724	-1.61526	0.028598	0.000705	0.0159999	105.815	35.2835	138	22.239	-0.0495273	-2.03703	153	70	111.335	0.00486608	0.00921089	2.1e-05	2.52042e-05	1.77998	1.83175	0.035814	2e-06	0.0103613	845.63	456.815	1130	0	-1.0202	-0.916297	1130	70	959.642	0.00355224	0.00781712	2.4e-05	2.29803e-05	2.15985	3.24854	0.028573	2e-06	0.00855072	645.88	510.942	1130	0	-0.13641
0.00775652	0.00960931	0.0025555	0.00224392	1.20743	-0.217628	0.027813	2e-06	0.0122639	115.159	32.9305	138	0	-0.63235	-1.60742	153	70	119.672	0.004912	0.00897005	3.1e-05	3.55824e-05	1.68218	1.27001	0.027812	7e-06	0.0101564	789.75	482.751	1130	0	-0.700154	-1.49804	1130	70	923.359	0.00341287	0.00740983	2.5e-05	2.44629e-05	2.45766	4.71678	0.027788	2e-06	0.0081243	492.93	493.158	138	100.817	0.503669
0.00436275	0.00737137	0.0015475	0.00153004	2.21718	3.48325	0.025707	0.000247	0.00840559	98.7	36.3088	70	0	0.418576	-1.8538	153	70	104.853	0.00109091	0.00481113	7.5e-06	3.7065e-06	5.59994	31.3989	0.032793	4e-06	0.00490385	1018.64	316.576	1130	0	-2.45287	4.13805	1130	70	1066.11	0.00088925	0.0036602	1.05e-05	8.1543e-06	5.94178	36.1179	0.025686	4e-06	0.00374884	834.65	465.833	1130	0	-0.928371
0.0135312	0.0107699	0.011397	0.0130024	0.198233	-1.70973	0.029003	0.000523	0.0172329	124.182	32.6395	138	0	-0.94624	-0.873509	168	70	128.324	0.0169908	0.0109255	0.0197	0.0116962	-0.209236	-1.50167	0.036991	0.000474	0.0201346	95.5111	37.2495	70	0	0.820816	-1.13439	178	70	102.367	0.00764587	0.0104503	0.0024485	0.00359901	1.02526	-0.658189	0.028979	3e-06	0.0129064	111.28	37.4603	138	24.4629	-0.118018
0.0133049	0.0095795	0.013103	0.0128942	0.122882	-1.60095	0.027107	0.000923	0.0163398	111.373	33.8213	138	11.8608	-0.383438	-1.82758	153	70	116.298	0.0137206	0.00954261	0.013136	0.0127088	0.0515068	-1.59425	0.027108	0.000973	0.0166571	97.7347	35.5556	70	0	0.510694	-1.66831	167	70	103.877	0.00678551	0.00952464	0.0004835	0.000712389	1.08552	-0.447919	0.027084	6e-06	0.0116557	104.69	35.1797	98	41.5128	0.0568287
0.0082057	0.00852084	0.00466	0.00679624	0.873923	-0.5662	0.026914	1.6e-05	0.0117362	100	33.8886	70	0	0.263648	-1.86667	153	70	105.421	0.00416164	0.00736615	2.2e-05	2.2239e-05	1.77715	1.97803	0.026913	7e-06	0.00841247	752.075	496.781	1130	0	-0.539958	-1.7102	1145	70	899.291	0.00287309	0.00634019	2.15e-05	1.92738e-05	2.38773	4.81174	0.026907	3e-06	0.00693186	536.89	509.765	141.5	106.006	0.297992
0.00734869	0.00786226	0.004212	0.00444187	1.07946	-0.242058	0.025454	0.00026	0.0106624	98.8276	32.7655	70	0	0.233237	-1.97016	138	70	103.94	0.00307306	0.00603728	2.1e-05	2.07564e-05	2.28582	4.58342	0.025453	7e-06	0.0067364	826.803	462.448	1130	0	-0.87901	-1.18076	1130	70	945.753	0.00222408	0.00521743	2.5e-05	2.52042e-05	2.9235	8.37243	0.025429	7e-06	0.00564764	615.69	511.6	494	628.622	-0.00550305
0.00944103	0.00984101	0.004391	0.00509866	0.772807	-1.04985	0.02821	0.000434	0.013526	101.812	34.593	70	0	0.150941	-1.99304	153	70	107.355	0.00478406	0.00854871	4.1e-05	5.55975e-05	1.71974	1.46575	0.028511	7e-06	0.0097413	770.176	493.533	1130	0	-0.628496	-1.60606	1130	70	912.778	0.00325322	0.0073247	2.5e-05	2.44629e-05	2.34503	4.15241	0.028122	6e-06	0.00798111	556.3	513.229	139.5	103.041	0.217792
0.00779596	0.00939342	0.002783	0.00314756	1.09106	-0.356732	0.027652	0.000576	0.0120725	99.3704	36.3574	70	0	0.399608	-1.84401	153	70	105.581	0.00290429	0.00686001	2.1e-05	1.92738e-05	2.65699	6.05586	0.028679	7e-06	0.00740608	910.781	419.753	1130	0	-1.40622	0.0185851	1130	70	1001.65	0.00212013	0.00592363	2.4e-05	2.2239e-05	3.25029	9.81036	0.027627	7e-06	0.00626366	691.7	509.476	1130	0	-0.314459
0.000491211	0.000883152	5.5e-06	5.1891e-06	2.38456	6.14934	0.004168	3e-06	0.00100036	121.184	31.9525	138	0	-0.871513	-1.09129	153	70	125.219	0.000242435	0.000634677	8e-06	4.4478e-06	4.09911	20.2381	0.004112	5e-06	0.000674606	1044.76	277.521	1130	0	-2.95479	6.94454	1130	118	1080.41	0.00019768	0.000541636	8e-06	5.9304e-06	4.47221	25.8788	0.004112	3e-06	0.000574033	693.8	500.83	1130	0	-0.277786
0.0063355	0.0079174	0.0026415	0.00170647	1.57569	1.08957	0.027096	0.000224	0.0100432	116.75	32.0232	138	0	-0.771414	-1.44725	138	70	120.93	0.00266518	0.00735832	1.15e-05	8.1543e-06	2.96579	7.76531	0.031887	5e-06	0.00777508	962.5	384.352	1130	0	-1.80132	1.27209	1130	70	1035.36	0.00202749	0.00530013	2e-05	1.92738e-05	3.488	11.8112	0.027071	5e-06	0.00564988	691.86	507.462	1130	0	-0.284159
0.016437	0.0101517	0.017653	0.0139372	-0.162482	-1.53593	0.031292	0.000488	0.0192658	114.64	34.195	138	0	-0.493485	-1.674	161	70	119.533	0.0168007	0.0101521	0.0187555	0.0127296	-0.235916	-1.51229	0.031292	0.000586	0.0195772	96.5	36.4385	70	0	0.71095	-1.26248	179	70	103.022	0.00847854	0.0110098	0.000289	0.000424765	0.841964	-0.988774	0.031268	5e-06	0.0138524	105.57	36.3182	98	41.5128	0.108965
0.00876748	0.010236	0.002877	0.00316832	0.897738	-0.948549	0.028609	0.000251	0.0133593	110.697	33.5322	133	7.413	-0.375853	-1.857	153	70	115.517	0.00426925	0.00826892	2.2e-05	3.11346e-05	1.89674	2.10641	0.026954	1e-06	0.009251	842.179	466.779	1130	0	-0.984726	-1.01744	1160	70	961.195	0.00291034	0.00684083	2.5e-05	2.66868e-05	2.56319	5.32994	0.026935	1e-06	0.00740264	600.79	514.895	147	114.16	0.0518705
0.00957286	0.0100698	0.00417	0.00575694	0.692085	-1.19	0.027884	0.000287	0.013719	92.6667	32.8471	70	0	0.657205	-1.63946	138	70	98.0544	0.00255352	0.0066347	1e-05	1.33434e-05	2.77084	6.5493	0.027885	1e-06	0.00706983	989.506	349.74	1130	0	-2.11386	2.5936	1130	70	1048.76	0.00201728	0.00597561	1.1e-05	1.33434e-05	3.23988	9.55215	0.027877	1e-06	0.00627855	801.17	481.014	1130	0	-0.785274
0.00106754	0.00334034	0.000169	0.000247594	5.08646	25.7074	0.019873	1e-06	0.00346103	82.4286	33.4851	62	0	1.24955	-0.318532	158	62	88.7901	0.000225769	0.000477867	4e-06	1.4826e-06	1.96737	2.52112	0.001702	2e-06	0.000525181	1001.66	336.581	1130	0	-2.22464	3.04109	1130	70	1055.87	0.00037364	0.00200683	6.5e-06	5.1891e-06	9.16814	85.9766	0.019864	1e-06	0.00203143	679.93	517.492	1130	0	-0.280238
0.00293713	0.00439964	0.002631	0.000176429	3.94114	15.839	0.025158	8.1e-05	0.00524158	118.842	31.758	138	0	-0.853481	-1.22909	158	70	122.904	0.00154203	0.0070248	1.65e-05	1.26021e-05	5.1343	25.0728	0.041751	5e-06	0.00713651	981.984	363.428	1130	0	-1.97946	1.97455	1145	70	1046.06	0.00111611	0.00303214	2.2e-05	2.2239e-05	5.99822	41.2597	0.025158	5e-06	0.00321677	653.99	508.977	1130	0	-0.125917
0.0113993	0.0102701	0.006917	0.00878737	0.502547	-1.44261	0.02902	8e-06	0.0152449	105.857	33.6383	126	22.239	-0.123966	-1.99345	146	70	110.928	0.00582137	0.00919021	0.000449	0.000655309	1.47043	0.629533	0.029021	6e-06	0.0108189	639.123	518.701	1130	0	-0.0972217	-2.01196	1130	70	820.604	0.00401415	0.00810726	2.5e-05	2.66868e-05	2.03059	2.68178	0.029014	4e-06	0.0090102	452.48	489.56	138	100.817	0.654935
0.00558762	0.00787362	0.001526	0.00132544	1.68564	1.50941	0.027386	6e-06	0.00956765	107	34.88	126	40.0302	-0.10607	-1.97261	153	70	112.395	0.00326246	0.00681729	2.1e-05	2.07564e-05	2.34085	4.49949	0.027385	7e-06	0.00750875	812.937	474.979	1130	0	-0.820453	-1.31865	1130	70	939.622	0.00206742	0.00545289	2.45e-05	2.44629e-05	3.38527	10.9904	0.027361	6e-06	0.0058061	551.74	508.987	141	105.265	0.245021
0.00466143	0.00661176	0.0014225	0.00139587	1.7708	1.74944	0.02463	4e-06	0.00802813	102.909	33.4538	98	41.5128	0.0260591	-2.0159	138	70	108.093	0.00369291	0.00678915	0.0006775	0.00099779	2.22091	4.14068	0.030135	3e-06	0.0076751	755.571	495.558	1130	0	-0.5564	-1.69305	1156	70	901.155	0.00206803	0.00489353	3.15e-05	4.22541e-05	3.12284	9.07651	0.024574	3e-06	0.00528998	468.4	492.886	138	100.817	0.582061
0.00784723	0.00879782	0.0043005	0.00477768	1.22488	0.0967339	0.027538	8.8e-05	0.0116621	97.5	33.175	70	0	0.368878	-1.82996	153	70	102.784	0.00277682	0.0063708	1.9e-05	1.85325e-05	2.79734	7.17825	0.027534	4e-06	0.00691009	886.689	437.905	1130	0	-1.23163	-0.456725	1130	70	987.617	0.00205485	0.00559752	2.05e-05	1.70499e-05	3.39617	11.2563	0.027514	4e-06	0.00593644	681.5	512.56	1130	0	-0.269085
0.00850922	0.0094068	0.003777	0.00435736	0.930471	-0.826788	0.027187	0.000209	0.012575	105.062	35.9632	98	41.5128	0.054442	-1.98619	153	70	110.865	0.00450831	0.00805411	2.45e-05	3.11346e-05	1.79011	1.737	0.027186	7e-06	0.00917821	746.5	500.889	1130	0	-0.534739	-1.72343	1130	70	896.919	0.00306565	0.00694067	2.2e-05	2.07564e-05	2.43651	4.63718	0.027166	7e-06	0.00755576	541.24	510.523	141	105.265	0.275191
0.00481063	0.00695193	0.002645	0.0014055	2.17719	3.78841	0.028473	6e-06	0.00838734	122.558	35.6433	138	22.239	-0.719467	-1.36363	158	70	127.52	0.00331882	0.0091324	2.1e-05	2.07564e-05	3.20186	9.63552	0.04582	6e-06	0.00964117	873.421	447.144	1130	0	-1.14861	-0.671441	1130	70	979.436	0.00206857	0.00511255	2.5e-05	2.66868e-05	3.62669	13.3808	0.028453	6e-06	0.00549143	550.55	503.207	153	123.056	0.272279
0.00983566	0.0110485	0.00204	0.00278284	0.610799	-1.41881	0.027886	0.000163	0.0146492	96.3103	34.3585	70	0	0.492181	-1.78358	153	70	102.056	0.00362572	0.00803032	1.4e-05	1.18608e-05	2.12976	3.01003	0.027607	5e-06	0.0087592	933.831	405.071	1130	0	-1.58891	0.565413	1130	70	1016.77	0.00285306	0.00738261	1.7e-05	1.63086e-05	2.57098	5.13192	0.02788	5e-06	0.00788022	690.95	512.091	1130	0	-0.317804
0.00684737	0.00845096	0.0028655	0.00371614	1.29398	0.426626	0.028737	0.000212	0.0107668	93.3333	31.3922	70	0	0.562309	-1.69399	138	70	98.3043	0.00293447	0.00645132	2.2e-05	2.29803e-05	2.58068	5.99469	0.028737	2e-06	0.00704529	862.829	453.729	1130	0	-1.08928	-0.812267	1130	70	973.346	0.00206503	0.00554501	1.45e-05	1.26021e-05	3.2662	10.4327	0.028731	2e-06	0.00589101	631.98	519.014	1130	0	-0.08281
0.00707138	0.0227637	0.0012065	0.00177986	4.74294	22.7785	0.130903	1e-06	0.0235149	107.882	34.4091	138	0	-0.227083	-2.00412	138	68	113.083	0.00327598	0.0166646	6.5e-06	8.1543e-06	7.18539	52.7739	0.13306	1e-06	0.0168593	933.742	400.12	1130	0	-1.56981	0.532968	1130	70	1014.66	0.00241035	0.0135632	1e-05	1.33434e-05	8.59208	77.6876	0.130903	1e-06	0.0137088	652.95	510.005	1130	0	-0.149245
0.0113737	0.0246697	0.00195	0.00288514	3.93039	16.0852	0.130884	4e-06	0.0269681	107.579	36.6577	138	29.652	-0.0330316	-1.92543	158	68	113.549	0.014432	0.0284717	0.005498	0.00797046	3.48865	12.0129	0.1392	5e-06	0.0316238	109.837	39.5366	131	81.543	0.133298	-1.55431	186	62	116.58	0.00648301	0.0193922	2.55e-05	3.18759e-05	5.2893	30.4843	0.130884	4e-06	0.020355	108.55	37.743	137	40.7715	0.0550211
0.00668645	0.00783208	0.002897	0.00263161	1.37504	0.838171	0.027651	1.6e-05	0.0102074	101.97	33.805	70	0	0.115646	-1.96948	153	70	107.266	0.00374587	0.00700897	2.1e-05	2.2239e-05	2.14789	3.78682	0.027655	6e-06	0.00790089	753.731	496.785	1130	0	-0.556773	-1.69132	1130	70	900.679	0.00250973	0.00594495	2.1e-05	2.07564e-05	2.8988	7.95279	0.027629	6e-06	0.00642555	538.65	509.677	139.5	103.041	0.28757
0.00529017	0.00776115	0.0026405	0.00205711	1.8024	1.62457	0.025804	0.000349	0.00931211	114.35	39.0217	138	22.239	-0.233768	-1.92364	153	70	120.667	0.00353138	0.00884241	1.8e-05	2.2239e-05	2.5293	4.84185	0.034629	2e-06	0.00945282	941.25	403.071	1130	0	-1.60187	0.586784	1153	70	1022.6	0.0021312	0.00551384	1.9e-05	2.37216e-05	3.37616	10.4237	0.025801	2e-06	0.00588561	610.49	513.015	153	123.056	0.0307125
0.0104516	0.0108633	0.002669	0.00263458	0.617732	-1.45706	0.027819	5.7e-05	0.0150034	119.727	30.7983	138	0	-0.976957	-1.03384	153	70	123.555	0.0132108	0.012865	0.008802	0.0130409	0.338524	-1.50383	0.040185	5e-06	0.01834	339.311	438.838	131	90.4386	1.17832	-0.563095	1130	70	550.846	0.00594486	0.009645	0.0010165	0.00149817	1.42341	0.287089	0.027795	5e-06	0.0112888	218.54	313.308	138	24.4629	2.45834
0.013228	0.0109107	0.0115535	0.0149327	0.239043	-1.67641	0.028478	0.001001	0.0170383	104.938	35.675	104	50.4084	0.0314536	-2.01144	153	70	110.656	0.00640168	0.0100994	2.85e-05	3.18759e-05	1.26726	-0.0797361	0.028495	7e-06	0.0118945	745.824	500.975	1130	0	-0.531989	-1.72555	1130	70	896.403	0.00443277	0.00881882	2.45e-05	2.59455e-05	1.84622	1.83641	0.028472	6e-06	0.00983073	540.74	510.421	141	105.265	0.277009
0.0117945	0.0107444	0.009166	0.0113626	0.408013	-1.59161	0.027407	7.7e-05	0.0158375	103.484	35.424	70	0	0.106693	-1.98751	153	70	109.194	0.00526972	0.00926768	2.2e-05	2.37216e-05	1.57231	0.847166	0.02741	6e-06	0.0106026	767.638	493.307	1130	0	-0.621049	-1.61904	1130	70	910.545	0.00365628	0.00804754	2.4e-05	2.52042e-05	2.17191	3.21004	0.027386	6e-06	0.00880248	561.75	512.675	153	123.056	0.19621
0.00655674	0.00813518	0.002693	0.00312532	1.2796	0.305061	0.027446	1.6e-05	0.0103459	97.0645	32.777	70	0	0.384273	-1.80915	153	70	102.28	0.00296449	0.00634179	2.2e-05	2.2239e-05	2.46431	5.24244	0.027445	7e-06	0.00695871	827.855	468.485	1130	0	-0.893042	-1.19473	1153	70	949.548	0.00205536	0.00540292	2.5e-05	2.37216e-05	3.18869	9.73205	0.027421	7e-06	0.00575536	601.31	516.204	152.5	122.314	0.0426535
0.0118256	0.0108256	0.0084585	0.0102863	0.524012	-1.41807	0.032576	0.000918	0.0159178	106.062	34.6009	129.5	23.7216	-0.0879157	-2.00857	153	70	111.396	0.00570172	0.00939409	3.55e-05	4.37367e-05	1.51824	0.835561	0.032584	6e-06	0.0109298	743.397	502.479	1130	0	-0.52577	-1.72979	1130	70	895.216	0.00387742	0.00804454	2.4e-05	2.52042e-05	2.17401	3.49872	0.032564	6e-06	0.00889392	539.45	510.421	138	100.817	0.281096
0.00863313	0.0104692	0.001659	0.00178134	0.832575	-1.14226	0.027682	9e-05	0.0134629	115.526	33.6193	138	0	-0.560811	-1.56728	168	70	120.195	0.00526155	0.0101249	6e-06	7.413e-06	1.77813	1.79071	0.036517	1e-06	0.0113378	820.758	472.901	1130	0	-0.885257	-1.20679	1130	70	945.343	0.00328084	0.00727839	2.5e-05	3.55824e-05	2.36817	4.28543	0.027676	1e-06	0.00795041	552.77	506.535	138	100.817	0.240368
0.00154204	0.00470456	0.000163	0.000107489	4.46019	19.6525	0.027442	1.4e-05	0.004927	81.6596	33.1962	62	0	1.09875	-0.793435	138	62	88.0826	0.0114013	0.0114016	0.009796	0.0141662	0.170274	-2.03507	0.02653	0.000482	0.0154376	104.833	38.1859	103.5	49.6671	0.00329387	-2.30165	141	70	110.477	0.00144977	0.00456992	0.000155	0.000131951	4.61858	21.1935	0.027417	1.4e-05	0.00477254	83.05	33.7556	62	0	1.0114
0.000672865	0.00132753	0.000153	9.19212e-05	3.07744	10.6269	0.006908	5.6e-05	0.00147223	69.027	20.9211	62	0	2.87465	6.58876	138	62	72.0458	0.000241794	0.000822077	8e-06	2.9652e-06	5.06381	29.3088	0.005739	4e-06	0.000850616	1058.62	249.304	1130	0	-3.36216	9.72793	1130	137	1087.12	0.00026578	0.0007525	1.4e-05	1.18608e-05	4.80603	27.7408	0.005739	4e-06	0.000794502	692.47	519.29	1130	0	-0.353565
0.00582456	0.00819412	0.0026525	0.0013929	1.8915	1.93768	0.027693	0.000121	0.00998889	121	29.7321	138	0	-1.12155	-0.755547	138	70	124.531	0.00624002	0.0123971	7.15e-05	0.000102299	1.84683	1.87079	0.044936	5e-06	0.0137631	742.688	505.749	1130	0	-0.505506	-1.7734	1130	70	895.566	0.00303257	0.00655947	0.000438	0.000641224	2.91975	7.38595	0.027668	5e-06	0.00719673	419.41	468.328	138	100.817	0.848747
0.00890143	0.0105198	0.001924	0.00212308	0.766317	-1.20012	0.027368	0.000131	0.0136048	93.6522	33.115	70	0	0.597791	-1.71147	138	70	99.0942	0.00267677	0.00698026	1.7e-05	1.4826e-05	2.69133	5.8601	0.027367	5e-06	0.00743346	976.286	367.423	1130	0	-1.96057	1.92113	1130	70	1042.3	0.00207019	0.0062109	1.75e-05	1.40847e-05	3.20735	9.05135	0.027347	5e-06	0.0065173	773.28	493.195	1130	0	-0.655536
0.00883673	0.00896948	0.00576	0.0070809	1.00826	-0.284338	0.028916	0.000445	0.0124941	95.697	32.5274	70	0	0.441263	-1.82853	138	70	100.915	0.00404585	0.00752831	3.5e-05	4.15128e-05	2.06543	3.32668	0.028916	7e-06	0.00849696	815.836	476.322	1130	0	-0.842181	-1.28424	1161	70	942.913	0.00291612	0.00657579	2.6e-05	2.52042e-05	2.62541	6.23668	0.028892	7e-06	0.00716326	578.19	517.125	141.5	106.006	0.124508
0.00622235	0.0061985	0.003743	0.00466871	1.00159	-0.17003	0.02216	6e-06	0.00871204	93.5484	32.42	70	0	0.601812	-1.6615	141	70	98.8355	0.00281745	0.00508992	2.8e-05	3.11346e-05	2.11638	3.78237	0.02221	7e-06	0.00578531	812.725	473.623	1130	0	-0.814289	-1.33116	1130	70	938.93	0.00194404	0.00440064	2e-05	1.92738e-05	2.76329	7.32236	0.02216	3e-06	0.00479074	589.78	515.893	143	108.23	0.0847104
0.00758081	0.00820525	0.003663	0.0046183	1.08071	-0.11785	0.027165	5e-06	0.011059	98.8889	33.1028	70	0	0.241559	-1.9782	138	70	104.088	0.00282751	0.00618397	1.8e-05	1.63086e-05	2.52819	5.66649	0.027165	6e-06	0.0067611	885.89	439.614	1130	0	-1.23163	-0.468519	1130	70	987.631	0.00206408	0.00537782	2.15e-05	2.00151e-05	3.14094	9.557	0.027141	5e-06	0.00573517	673.4	513.957	1130	0	-0.238413
0.00741718	0.00768055	0.003861	0.00416907	1.20793	0.267289	0.028028	0.000789	0.0105782	97.9643	33.2805	70	0	0.343136	-1.85255	153	70	103.272	0.00289211	0.00601809	1.2e-05	1.63086e-05	2.36223	4.5708	0.025232	1e-06	0.00663918	840.486	463.971	1130	0	-0.967373	-1.05998	1130	70	958.487	0.00208232	0.00488998	2.1e-05	2.81694e-05	2.83017	7.43368	0.02263	1e-06	0.00529234	632.58	516.682	1130	0	-0.07994
0.00642071	0.00780609	0.002285	0.00301116	1.22182	0.443962	0.027327	2e-06	0.010021	108.029	40.1896	70	0	0.122016	-1.96044	158	70	115.062	0.003458	0.006775	1.9e-05	2.07564e-05	2.08558	3.39421	0.027332	5e-06	0.00755991	778.262	487.017	1130	0	-0.657251	-1.56709	1130	70	916.094	0.0022477	0.00550145	2.15e-05	2.29803e-05	2.88145	8.05315	0.027307	2e-06	0.00591739	543.68	507.065	158	130.469	0.27778
0.00987371	0.0107336	0.004141	0.00492223	0.647305	-1.39625	0.02735	6.6e-05	0.0144563	105.323	37.4196	70	0	0.114314	-1.97753	153	70	111.57	0.00446087	0.00894278	2.1e-05	2.66868e-05	1.89613	2.05951	0.032929	1e-06	0.00993547	856.058	456.52	1130	0	-1.04974	-0.885296	1160	70	968.62	0.003078	0.00746611	2.4e-05	2.2239e-05	2.46994	4.58265	0.027325	1e-06	0.00804111	623.33	515.119	963.5	269.092	-0.0366617
0.00937944	0.0105343	0.0028215	0.00371317	0.714285	-1.26972	0.027284	6.1e-05	0.0139813	102.344	35.0802	70	0	0.137128	-2.01328	153	70	108.011	0.00398079	0.00829214	2.1e-05	2.07564e-05	1.9892	2.39336	0.027115	7e-06	0.00914303	875.985	441.987	1130	0	-1.18029	-0.567171	1130	70	979.709	0.00300142	0.00717491	2.5e-05	2.44629e-05	2.50805	4.9753	0.027191	6e-06	0.00774423	628.42	513.953	963.5	246.853	-0.0660223
0.00398765	0.00603577	0.0019	0.00154339	1.96159	2.60977	0.023282	0.000308	0.00713658	104.269	38.0942	70	0	0.197463	-1.96689	153	70	110.758	0.00140603	0.00521104	7e-06	7.413e-06	4.10747	15.8285	0.027881	1e-06	0.00536329	1045.92	285.144	1130	0	-3.01313	7.18976	1130	70	1083.58	0.00104046	0.00349847	1e-05	1.18608e-05	4.62711	21.9761	0.023256	1e-06	0.0036331	801.09	482.333	1130	0	-0.766096
0.00663847	0.00914276	0.002618	0.00230841	1.4155	0.221756	0.027393	0.000206	0.0112058	112.875	33.7162	138	0	-0.480708	-1.78422	153	70	117.682	0.0044261	0.00994008	2.05e-05	2.00151e-05	2.20648	3.49203	0.040814	6e-06	0.010805	866.417	450.199	1130	0	-1.12092	-0.734075	1130	70	974.669	0.00265566	0.00659244	2.45e-05	2.59455e-05	2.91067	7.08511	0.027369	4e-06	0.00707659	565	508.813	138	100.817	0.194466
0.00933571	0.0097323	0.003193	0.00458568	0.638131	-1.2769	0.027231	0.0001	0.0133723	99	34.7879	70	0	0.329696	-1.92086	153	70	104.748	0.00421954	0.00830385	2.1e-05	2.2239e-05	1.90229	2.26031	0.031699	4e-06	0.00926062	873.971	446.811	1130	0	-1.1522	-0.667748	1130	70	980.088	0.00291148	0.00687801	2.1e-05	2.14977e-05	2.43868	4.61136	0.027207	4e-06	0.00743711	633.73	516.967	1130	0	-0.0831208
0.0102166	0.0106188	0.004567	0.00615279	0.65139	-1.33936	0.027668	6.1e-05	0.0145523	95.9048	33.8377	70	0	0.45569	-1.87493	138	70	101.431	0.00272968	0.00702522	1.6e-05	1.33434e-05	2.73148	6.16797	0.027664	3e-06	0.00749534	966.291	367.965	1130	0	-1.84996	1.5906	1145	70	1033.15	0.00215645	0.00632687	2e-05	1.70499e-05	3.19683	9.07675	0.027643	3e-06	0.00665426	783.51	483.59	1130	0	-0.696934
0.0116944	0.0100094	0.010598	0.0128527	0.35508	-1.47743	0.027621	0.000288	0.0152971	105.588	36.3602	104	50.4084	0.039612	-1.99873	153	70	111.499	0.00602818	0.00910216	0.00086	0.00127355	1.31175	0.234499	0.027623	1e-06	0.0108597	721.561	503.887	1130	0	-0.433226	-1.79919	1145	70	877.898	0.0039786	0.00790386	2.05e-05	2.74281e-05	1.95589	2.47933	0.027604	1e-06	0.00881337	512.13	503.136	139.5	103.041	0.390963
0.00891625	0.0104682	0.00214	0.0026242	0.812386	-1.08593	0.027187	7e-06	0.0135837	92.6667	32.745	70	0	0.663376	-1.6224	138	70	98.0544	0.00281842	0.00713782	1.1e-05	5.9304e-06	2.6344	5.6028	0.027187	7e-06	0.00763031	972.961	370.694	1130	0	-1.91576	1.75068	1145	70	1040.32	0.00215109	0.00631802	2e-05	1.63086e-05	3.17033	8.87971	0.027162	7e-06	0.0066442	761.69	497.115	1130	0	-0.602651
0.00701528	0.0073212	0.003362	0.00462126	1.10426	0.178083	0.027314	0.00011	0.0100482	91.7241	33.2586	70	0	0.834175	-1.26546	153	70	97.372	0.00286532	0.00578066	1e-05	1.18608e-05	2.35736	5.06211	0.027315	2e-06	0.00641525	852.986	451.001	1130	0	-1.00921	-0.94949	1130	70	963.391	0.00203456	0.00502776	1.05e-05	1.26021e-05	2.98053	8.81745	0.027308	2e-06	0.00540046	632.22	514.452	1130	0	-0.0740119
0.00786285	0.00816941	0.004431	0.00605939	1.06042	-0.00841643	0.028365	1.7e-05	0.0112491	100	33.7222	70	0	0.23386	-1.92467	153	70	105.369	0.00378054	0.00693203	1.5e-05	2.2239e-05	2.03868	3.32412	0.028371	3e-06	0.00785037	766.015	493	1130	0	-0.596096	-1.6499	1145	70	908.956	0.00259474	0.0059334	1.7e-05	1.70499e-05	2.69373	6.83908	0.028352	3e-06	0.00644871	546.23	511.337	141	105.265	0.263435
0.006334	0.00761093	0.002398	0.00321279	1.27345	0.219477	0.024186	9e-06	0.00981788	99.8857	33.5741	70	0	0.258439	-1.85889	153	70	105.224	0.00294289	0.00598792	3.4e-05	4.00302e-05	2.2896	4.28848	0.024174	7e-06	0.00663055	786.369	485.858	1130	0	-0.686153	-1.5319	1130	70	922.39	0.0022169	0.00538268	2.3e-05	2.29803e-05	2.91921	7.81863	0.024174	3e-06	0.00579639	546.1	511.16	141.5	106.006	0.263228
0.00636606	0.00753987	0.003166	0.00333511	1.52552	1.38716	0.027571	0.000126	0.00977752	105.625	32.2308	126	17.7912	-0.187139	-1.96212	138	70	110.286	0.00304137	0.00650069	9e-06	1.03782e-05	2.78143	7.92269	0.033153	2e-06	0.00713354	826.926	473.43	1130	0	-0.88947	-1.21826	1130	70	951.129	0.00208294	0.00510409	2e-05	2.52042e-05	3.3786	11.876	0.027546	2e-06	0.00548907	596.11	516.109	146.5	113.419	0.0722404
0.00245033	0.00304238	0.001032	0.00152485	0.469207	-1.96191	0.006443	7e-06	0.00370372	92.6667	35.115	70	0	0.537914	-1.95833	138	70	98.0544	0.000138085	0.000435733	1e-05	1.4826e-06	3.36516	9.89985	0.002037	6e-06	0.000454875	1118.72	109.331	1130	0	-9.38813	87.0635	1130	70	1124	0.00014702	0.000431126	1e-05	1.4826e-06	3.10427	8.16265	0.001849	6e-06	0.00045346	1057.16	266.961	1130	0	-3.32549
0.00647688	0.00960606	0.00147	0.00138178	1.44623	0.448847	0.027862	5.7e-05	0.0114643	94.7273	33.2183	70	0	0.541373	-1.75744	138	70	100.216	0.00318981	0.00774713	1.8e-05	2.37216e-05	2.64001	5.68105	0.031431	1e-06	0.00832448	950.896	391.376	1130	0	-1.69602	0.942438	1153	70	1027.18	0.00213747	0.0062479	1.9e-05	2.37216e-05	3.38185	10.3849	0.027805	1e-06	0.00657379	668.36	515.928	1130	0	-0.219998
0.000245671	0.000416046	1.05e-05	1.11195e-05	1.75731	1.97197	0.00179	3e-06	0.000480803	111.421	36.0841	138	0	-0.599454	-1.65395	138	62	117.045	0.000318667	0.00057612	1e-05	6.6717e-06	1.41769	0.403736	0.001744	5e-06	0.000647791	1001.08	348.725	1130	0	-2.13489	2.68822	1130	70	1057.69	0.00020459	0.000394782	1.05e-05	9.6369e-06	2.13576	3.54078	0.001733	3e-06	0.000442889	324.94	418.41	138	63.7518	1.38087
0.00557775	0.00742788	0.002647	0.00231434	1.90253	2.51029	0.027212	0.00045	0.00919568	116.719	37.2526	138	22.239	-0.41576	-1.78273	153	70	122.342	0.00265365	0.00708822	8e-06	8.1543e-06	2.91967	7.46803	0.032369	1e-06	0.0075197	911.059	418.359	1130	0	-1.36604	-0.0939412	1130	70	1001.24	0.00180448	0.00489815	1.3e-05	1.40847e-05	3.87985	15.5003	0.027196	1e-06	0.00519693	656.87	507.516	1130	0	-0.141987
0.005861	0.0081102	0.00264	0.00154932	1.7941	1.61597	0.027283	0.000428	0.00993903	121.347	29.5448	138	0	-1.15031	-0.689611	138	70	124.821	0.00563216	0.0116381	1.7e-05	1.92738e-05	2.02721	2.69512	0.0436	4e-06	0.0128262	812.51	478.882	1130	0	-0.824158	-1.31421	1130	70	940.746	0.0028724	0.00635319	0.000114	0.000166051	2.92237	7.46924	0.027264	4e-06	0.00694335	473.84	486.652	138	100.817	0.592014
0.0161976	0.0094301	0.0158715	0.0148868	-0.201315	-1.43029	0.028271	0.000846	0.0186861	113.524	34.9817	138	0	-0.387786	-1.73862	168	70	118.669	0.0117694	0.0107863	0.0107925	0.0159913	0.271424	-1.55472	0.028272	2e-06	0.0159015	416.724	483.581	137	99.3342	0.786961	-1.38783	1130	70	635.199	0.00682652	0.0100401	2.6e-05	3.55824e-05	1.10155	-0.428131	0.028265	2e-06	0.0120994	289.38	397.201	138	100.817	1.61462
0.0104969	0.0109736	0.0056395	0.00729958	0.601302	-1.44951	0.027462	8e-06	0.0149862	97.2	34.1785	70	0	0.378016	-1.94708	138	70	102.75	0.00267409	0.00704001	1e-05	1.18608e-05	2.79671	6.48711	0.027456	2e-06	0.00748952	983	361.044	1130	0	-2.03877	2.22947	1130	70	1046.43	0.00213927	0.00637327	1.1e-05	1.33434e-05	3.24243	9.31152	0.027437	2e-06	0.00669245	805.84	480.68	1130	0	-0.803341
0.00832538	0.00877033	0.0042775	0.00430547	0.99314	-0.430116	0.028748	0.000129	0.0119696	92.7308	32.0144	70	0	0.636571	-1.62278	141	70	97.9005	0.00286004	0.00650218	7e-06	8.8956e-06	2.5561	5.65206	0.028699	1e-06	0.00706306	914.162	418.085	1130	0	-1.40386	0.0109484	1130	70	1004.05	0.00216518	0.00571933	8.5e-06	1.11195e-05	3.10401	9.09825	0.028699	1e-06	0.00608865	700.59	510.178	1130	0	-0.344996
[truncated: 16,629 more rows]
[truncated: 5 more columns]
